# Supplementary material for: Transcriptome insights into newcastle disease virus-mediated eradication of cholangiocarcinoma cells
Source: PLoS One. 2025 May 6;20(5):e0322307. doi: 10.1371/journal.pone.0322307 (PMC12054853; doi:10.1371/journal.pone.0322307)
Supplement: S1 Table — (XLSX) [file pone.0322307.s001.xlsx]

## Sheet: Sheet1
S1 Table. List of differential expression genes in KKU-055 CCA cells after treatment with NDV LaSota strain.
Entrez ID	Ensembl ID	SYMBOL	GENE NAME	log2 fold change	p-value	adjusted p-value
3433	ENSG00000119922	IFIT2	interferon induced protein with tetratricopeptide repeats 2	8.1846	3.37e-09	1.37e-05
3437	ENSG00000119917	IFIT3	interferon induced protein with tetratricopeptide repeats 3	6.53496	4.21e-09	1.37e-05
8638	ENSG00000135114	OASL	2'-5'-oligoadenylate synthetase like	9.80682	5.29e-09	1.37e-05
3434	ENSG00000185745	IFIT1	interferon induced protein with tetratricopeptide repeats 1	6.26341	7.46e-09	1.37e-05
4939	ENSG00000111335	OAS2	2'-5'-oligoadenylate synthetase 2	8.58925	7.46e-09	1.37e-05
4938	ENSG00000089127	OAS1	2'-5'-oligoadenylate synthetase 1	7.91911	8.44e-09	1.37e-05
64135	ENSG00000115267	IFIH1	interferon induced with helicase C domain 1	8.69225	8.86e-09	1.37e-05
9636	ENSG00000187608	ISG15	ISG15 ubiquitin like modifier	5.43084	1.22e-08	1.37e-05
2537	ENSG00000126709	IFI6	interferon alpha inducible protein 6	5.92436	1.25e-08	1.37e-05
91543	ENSG00000134321	RSAD2	radical S-adenosyl methionine domain containing 2	11.0056	1.28e-08	1.37e-05
129607	ENSG00000134326	CMPK2	cytidine/uridine monophosphate kinase 2	9.37079	1.29e-08	1.37e-05
4599	ENSG00000157601	MX1	MX dynamin like GTPase 1	6.98261	1.3e-08	1.37e-05
27074	ENSG00000078081	LAMP3	lysosomal associated membrane protein 3	7.06889	1.33e-08	1.37e-05
11274	ENSG00000184979	USP18	ubiquitin specific peptidase 18	5.87762	1.68e-08	1.62e-05
8519	ENSG00000185885	IFITM1	interferon induced transmembrane protein 1	5.18873	1.83e-08	1.64e-05
219285	ENSG00000177409	SAMD9L	sterile alpha motif domain containing 9 like	5.53271	2.12e-08	1.78e-05
9314	ENSG00000136826	KLF4	Kruppel like factor 4	7.01124	2.93e-08	2.2e-05
115361	ENSG00000162654	GBP4	guanylate binding protein 4	7.77047	2.94e-08	2.2e-05
23586	ENSG00000107201	DDX58	DExD/H-box helicase 58	4.52785	3.18e-08	2.22e-05
51296	ENSG00000110446	SLC15A3	solute carrier family 15 member 3	5.09833	3.36e-08	2.22e-05
118788	ENSG00000155629	PIK3AP1	phosphoinositide-3-kinase adaptor protein 1	5.67334	3.47e-08	2.22e-05
51513	ENSG00000010030	ETV7	ETS variant transcription factor 7	6.21743	4.06e-08	2.38e-05
3430	ENSG00000068079	IFI35	interferon induced protein 35	4.52497	4.07e-08	2.38e-05
5371	ENSG00000140464	PML	PML nuclear body scaffold	3.6536	4.61e-08	2.58e-05
51191	ENSG00000138646	HERC5	HECT and RLD domain containing E3 ubiquitin protein ligase 5	7.09323	5.21e-08	2.8e-05
6772	ENSG00000115415	STAT1	signal transducer and activator of transcription 1	3.81514	6.2e-08	3.1e-05
3431	ENSG00000135899	SP110	SP110 nuclear body protein	4.08835	6.22e-08	3.1e-05
64651	ENSG00000144655	CSRNP1	cysteine and serine rich nuclear protein 1	3.83024	6.5e-08	3.11e-05
5329	ENSG00000011422	PLAUR	plasminogen activator, urokinase receptor	3.98562	6.71e-08	3.11e-05
5054	ENSG00000106366	SERPINE1	serpin family E member 1	4.7082	7.44e-08	3.33e-05
684	ENSG00000130303	BST2	bone marrow stromal cell antigen 2	6.42075	7.68e-08	3.33e-05
83666	ENSG00000138496	PARP9	poly(ADP-ribose) polymerase family member 9	3.39413	8.12e-08	3.41e-05
4940	ENSG00000111331	OAS3	2'-5'-oligoadenylate synthetase 3	5.27233	8.43e-08	3.43e-05
5359	ENSG00000188313	PLSCR1	phospholipid scramblase 1	3.35516	8.94e-08	3.48e-05
9881	ENSG00000168016	TRANK1	tetratricopeptide repeat and ankyrin repeat containing 1	4.11988	9.06e-08	3.48e-05
6737	ENSG00000132109	TRIM21	tripartite motif containing 21	3.29013	9.47e-08	3.52e-05
2633	ENSG00000117228	GBP1	guanylate binding protein 1	4.87292	9.7e-08	3.52e-05
5655	ENSG00000129451	KLK10	kallikrein related peptidase 10	6.49584	1.02e-07	3.61e-05
54739	ENSG00000132530	XAF1	XIAP associated factor 1	6.27558	1.13e-07	3.88e-05
79132	ENSG00000108771	DHX58	DExH-box helicase 58	5.65733	1.22e-07	4.05e-05
9246	ENSG00000156587	UBE2L6	ubiquitin conjugating enzyme E2 L6	4.6182	1.23e-07	4.05e-05
55008	ENSG00000138642	HERC6	HECT and RLD domain containing E3 ubiquitin protein ligase family member 6	4.88763	1.28e-07	4.09e-05
467	ENSG00000162772	ATF3	activating transcription factor 3	3.46539	1.33e-07	4.17e-05
10346	ENSG00000132274	TRIM22	tripartite motif containing 22	6.2101	1.43e-07	4.28e-05
85441	ENSG00000130589	HELZ2	helicase with zinc finger 2	4.64858	1.43e-07	4.28e-05
3489	ENSG00000167779	IGFBP6	insulin like growth factor binding protein 6	4.82679	1.81e-07	5.25e-05
84875	ENSG00000178685	PARP10	poly(ADP-ribose) polymerase family member 10	3.52129	1.83e-07	5.25e-05
24138	ENSG00000152778	IFIT5	interferon induced protein with tetratricopeptide repeats 5	4.11546	1.93e-07	5.41e-05
8542	ENSG00000100342	APOL1	apolipoprotein L1	4.38266	2.11e-07	5.67e-05
25805	ENSG00000095739	BAMBI	BMP and activin membrane bound inhibitor	6.23617	2.15e-07	5.67e-05
84166	ENSG00000140853	NLRC5	NLR family CARD domain containing 5	6.6111	2.19e-07	5.67e-05
55337	ENSG00000130813	SHFL	shiftless antiviral inhibitor of ribosomal frameshifting	3.13801	2.23e-07	5.67e-05
84333	ENSG00000180628	PCGF5	polycomb group ring finger 5	3.7998	2.24e-07	5.67e-05
91351	ENSG00000181381	DDX60L	DExD/H-box 60 like	4.56008	2.3e-07	5.67e-05
58985	ENSG00000142677	IL22RA1	interleukin 22 receptor subunit alpha 1	4.53834	2.32e-07	5.67e-05
3669	ENSG00000172183	ISG20	interferon stimulated exonuclease gene 20	4.52256	2.42e-07	5.81e-05
80833	ENSG00000128284	APOL3	apolipoprotein L3	3.92244	2.51e-07	5.92e-05
57664	ENSG00000105559	PLEKHA4	pleckstrin homology domain containing A4	2.95842	2.66e-07	6.15e-05
2766	ENSG00000137198	GMPR	guanosine monophosphate reductase	4.76333	2.82e-07	6.35e-05
57674	ENSG00000173821	RNF213	ring finger protein 213	3.04773	2.88e-07	6.35e-05
8743	ENSG00000121858	TNFSF10	TNF superfamily member 10	5.42174	2.92e-07	6.35e-05
6672	ENSG00000067066	SP100	SP100 nuclear antigen	2.78153	2.93e-07	6.35e-05
26270	ENSG00000116663	FBXO6	F-box protein 6	3.63758	3.18e-07	6.78e-05
8507	ENSG00000171617	ENC1	ectodermal-neural cortex 1	4.29201	3.24e-07	6.8e-05
7538	ENSG00000128016	ZFP36	ZFP36 ring finger protein	3.72576	3.38e-07	6.94e-05
7318	ENSG00000182179	UBA7	ubiquitin like modifier activating enzyme 7	3.19196	3.41e-07	6.94e-05
54809	ENSG00000205413	SAMD9	sterile alpha motif domain containing 9	7.11768	3.5e-07	7.03e-05
94240	ENSG00000133106	EPSTI1	epithelial stromal interaction 1	6.34983	3.84e-07	7.5e-05
57169	ENSG00000124201	ZNFX1	zinc finger NFX1-type containing 1	3.27154	3.88e-07	7.5e-05
3725	ENSG00000177606	JUN	Jun proto-oncogene, AP-1 transcription factor subunit	2.82124	3.91e-07	7.5e-05
135112	ENSG00000111912	NCOA7	nuclear receptor coactivator 7	4.07006	4.12e-07	7.79e-05
340075	ENSG00000183876	ARSI	arylsulfatase family member I	3.25988	4.32e-07	8.07e-05
60312	ENSG00000196526	AFAP1	actin filament associated protein 1	2.72388	4.55e-07	8.28e-05
7133	ENSG00000028137	TNFRSF1B	TNF receptor superfamily member 1B	4.97894	4.67e-07	8.28e-05
5920	ENSG00000133321	PLAAT4	phospholipase A and acyltransferase 4	4.45769	4.68e-07	8.28e-05
2635	ENSG00000117226	GBP3	guanylate binding protein 3	6.13063	4.68e-07	8.28e-05
718	ENSG00000125730	C3	complement C3	8.19484	5e-07	8.58e-05
10379	ENSG00000213928	IRF9	interferon regulatory factor 9	4.19863	5.05e-07	8.58e-05
11178	ENSG00000061337	LZTS1	leucine zipper tumor suppressor 1	3.97419	5.09e-07	8.58e-05
23424	ENSG00000196116	TDRD7	tudor domain containing 7	2.87185	5.11e-07	8.58e-05
25865	ENSG00000105287	PRKD2	protein kinase D2	2.43376	5.25e-07	8.7e-05
23645	ENSG00000087074	PPP1R15A	protein phosphatase 1 regulatory subunit 15A	2.80148	5.34e-07	8.7e-05
8605	ENSG00000105499	PLA2G4C	phospholipase A2 group IVC	5.0528	5.43e-07	8.7e-05
10628	ENSG00000265972	TXNIP	thioredoxin interacting protein	3.27713	5.44e-07	8.7e-05
9830	ENSG00000106785	TRIM14	tripartite motif containing 14	2.69302	5.6e-07	8.81e-05
6398	ENSG00000141574	SECTM1	secreted and transmembrane 1	3.37454	5.63e-07	8.81e-05
54625	ENSG00000173193	PARP14	poly(ADP-ribose) polymerase family member 14	2.87681	5.9e-07	9.09e-05
116071	ENSG00000168062	BATF2	basic leucine zipper ATF-like transcription factor 2	7.67365	5.95e-07	9.09e-05
80852	ENSG00000144596	GRIP2	glutamate receptor interacting protein 2	5.00805	6.27e-07	9.38e-05
972	ENSG00000019582	CD74	CD74 molecule	2.4937	6.31e-07	9.38e-05
3601	ENSG00000134470	IL15RA	interleukin 15 receptor subunit alpha	2.59413	6.4e-07	9.38e-05
7098	ENSG00000164342	TLR3	toll like receptor 3	3.41598	6.45e-07	9.38e-05
5336	ENSG00000197943	PLCG2	phospholipase C gamma 2	6.05757	6.49e-07	9.38e-05
3659	ENSG00000125347	IRF1	interferon regulatory factor 1	2.46257	6.59e-07	9.43e-05
9961	ENSG00000013364	MVP	major vault protein	2.51949	6.8e-07	9.62e-05
1890	ENSG00000025708	TYMP	thymidine phosphorylase	3.67076	8.09e-07	0.000113235
57216	ENSG00000162738	VANGL2	VANGL planar cell polarity protein 2	2.94063	8.33e-07	0.000115369
80830	ENSG00000221963	APOL6	apolipoprotein L6	3.85874	8.5e-07	0.000115741
140711	ENSG00000101342	TLDC2	TBC/LysM-associated domain containing 2	2.4926	8.53e-07	0.000115741
25939	ENSG00000101347	SAMHD1	SAM and HD domain containing deoxynucleoside triphosphate triphosphohydrolase 1	2.2461	8.76e-07	0.00011772
5641	ENSG00000100600	LGMN	legumain	2.55666	8.86e-07	0.000117834
58191	ENSG00000161921	CXCL16	C-X-C motif chemokine ligand 16	3.36131	9.13e-07	0.000120329
11098	ENSG00000150687	PRSS23	serine protease 23	4.25434	9.6e-07	0.000124311
3726	ENSG00000171223	JUNB	JunB proto-oncogene, AP-1 transcription factor subunit	2.88946	9.62e-07	0.000124311
1520	ENSG00000163131	CTSS	cathepsin S	3.8549	1.03e-06	0.000131202
23780	ENSG00000128335	APOL2	apolipoprotein L2	2.95944	1.15e-06	0.000145511
51129	ENSG00000167772	ANGPTL4	angiopoietin like 4	3.76581	1.2e-06	0.000151099
55601	ENSG00000137628	DDX60	DExD/H-box helicase 60	3.13577	1.4e-06	0.000173716
6773	ENSG00000170581	STAT2	signal transducer and activator of transcription 2	2.24233	1.5e-06	0.00018461
7057	ENSG00000137801	THBS1	thrombospondin 1	3.56386	1.52e-06	0.000185111
80021	ENSG00000137842	TMEM62	transmembrane protein 62	2.36302	1.54e-06	0.000186541
9026	ENSG00000130787	HIP1R	huntingtin interacting protein 1 related	2.35569	1.55e-06	0.000186541
4851	ENSG00000148400	NOTCH1	notch receptor 1	2.97288	1.58e-06	0.000186766
8061	ENSG00000175592	FOSL1	FOS like 1, AP-1 transcription factor subunit	3.27505	1.6e-06	0.000186766
7453	ENSG00000140105	WARS1	tryptophanyl-tRNA synthetase 1	2.56192	1.6e-06	0.000186766
1960	ENSG00000179388	EGR3	early growth response 3	3.58509	1.72e-06	0.000199815
220213	ENSG00000165312	OTUD1	OTU deubiquitinase 1	3.09244	1.74e-06	0.000200325
968	ENSG00000129226	CD68	CD68 molecule	5.50087	1.86e-06	0.000210169
202	ENSG00000112297	CRYBG1	crystallin beta-gamma domain containing 1	4.65891	1.86e-06	0.000210169
710	ENSG00000149131	SERPING1	serpin family G member 1	2.84278	1.91e-06	0.000214263
2354	ENSG00000125740	FOSB	FosB proto-oncogene, AP-1 transcription factor subunit	3.35794	1.97e-06	0.00021742
10318	ENSG00000145901	TNIP1	TNFAIP3 interacting protein 1	2.13312	1.97e-06	0.00021742
1051	ENSG00000172216	CEBPB	CCAAT enhancer binding protein beta	2.52524	2.02e-06	0.000221219
151636	ENSG00000163840	DTX3L	deltex E3 ubiquitin ligase 3L	2.71961	2.1e-06	0.000226096
64761	ENSG00000059378	PARP12	poly(ADP-ribose) polymerase family member 12	2.63922	2.1e-06	0.000226096
64866	ENSG00000163814	CDCP1	CUB domain containing protein 1	2.79759	2.13e-06	0.000227618
6376	ENSG00000006210	CX3CL1	C-X3-C motif chemokine ligand 1	4.5325	2.25e-06	0.000238047
4643	ENSG00000157483	MYO1E	myosin IE	2.46128	2.34e-06	0.000244619
5610	ENSG00000055332	EIF2AK2	eukaryotic translation initiation factor 2 alpha kinase 2	2.06027	2.35e-06	0.000244619
25780	ENSG00000152689	RASGRP3	RAS guanyl releasing protein 3	3.48296	2.54e-06	0.000262398
93349	ENSG00000185404	SP140L	SP140 nuclear body protein like	2.77454	2.89e-06	0.000296063
26471	ENSG00000176046	NUPR1	nuclear protein 1, transcriptional regulator	5.25163	3.24e-06	0.000329841
567	ENSG00000166710	B2M	beta-2-microglobulin	2.10729	3.67e-06	0.000367703
3717	ENSG00000096968	JAK2	Janus kinase 2	2.36513	3.78e-06	0.000373716
8503	ENSG00000117461	PIK3R3	phosphoinositide-3-kinase regulatory subunit 3	2.50107	3.83e-06	0.000375604
3959	ENSG00000108679	LGALS3BP	galectin 3 binding protein	2.74011	4.1e-06	0.000390512
121268	ENSG00000167550	RHEBL1	RHEB like 1	3.89375	4.14e-06	0.000390512
837	ENSG00000196954	CASP4	caspase 4	2.54227	4.15e-06	0.000390512
105221694	ENSG00000282851	BISPR	BST2 interferon stimulated positive regulator	4.34774	4.16e-06	0.000390512
56829	ENSG00000105939	ZC3HAV1	zinc finger CCCH-type containing, antiviral 1	2.7349	4.44e-06	0.000400034
64283	ENSG00000214944	ARHGEF28	Rho guanine nucleotide exchange factor 28	2.04162	4.65e-06	0.000416414
10365	ENSG00000127528	KLF2	Kruppel like factor 2	2.27651	4.87e-06	0.000429041
26118	ENSG00000109046	WSB1	WD repeat and SOCS box containing 1	-2.08121	4.91e-06	0.000429041
55901	ENSG00000136114	THSD1	thrombospondin type 1 domain containing 1	3.11065	4.92e-06	0.000429041
8013	ENSG00000119508	NR4A3	nuclear receptor subfamily 4 group A member 3	4.0874	5.1e-06	0.000440858
89797	ENSG00000166833	NAV2	neuron navigator 2	5.941	5.23e-06	0.00044347
5366	ENSG00000141682	PMAIP1	phorbol-12-myristate-13-acetate-induced protein 1	3.17537	5.25e-06	0.00044347
81788	ENSG00000163545	NUAK2	NUAK family kinase 2	2.43954	5.52e-06	0.000460975
4804	ENSG00000064300	NGFR	nerve growth factor receptor	2.75611	5.65e-06	0.000469059
60489	ENSG00000239713	APOBEC3G	apolipoprotein B mRNA editing enzyme catalytic subunit 3G	3.63062	5.78e-06	0.00047653
8322	ENSG00000174804	FZD4	frizzled class receptor 4	2.90381	6.19e-06	0.000507547
1997	ENSG00000120690	ELF1	E74 like ETS transcription factor 1	2.17492	6.45e-06	0.000521834
51056	ENSG00000002549	LAP3	leucine aminopeptidase 3	2.0896	6.58e-06	0.000527426
1026	ENSG00000124762	CDKN1A	cyclin dependent kinase inhibitor 1A	4.78575	6.8e-06	0.000535339
57476	ENSG00000023171	GRAMD1B	GRAM domain containing 1B	3.66675	6.85e-06	0.000535339
10148	ENSG00000105246	EBI3	Epstein-Barr virus induced 3	2.06998	6.86e-06	0.000535339
162394	ENSG00000166750	SLFN5	schlafen family member 5	2.47521	6.93e-06	0.000535339
4824	ENSG00000167034	NKX3-1	NK3 homeobox 1	2.50474	7.18e-06	0.000548321
10673	ENSG00000102524	TNFSF13B	TNF superfamily member 13b	2.75725	7.36e-06	0.00055864
79094	ENSG00000128965	CHAC1	ChaC glutathione specific gamma-glutamylcyclotransferase 1	2.50889	7.82e-06	0.000577255
8676	ENSG00000135604	STX11	syntaxin 11	2.6329	7.91e-06	0.000577405
2335	ENSG00000115414	FN1	fibronectin 1	2.78793	8.45e-06	0.000601026
4499	ENSG00000205364	MT1M	metallothionein 1M	2.71773	8.79e-06	0.000621695
8645	ENSG00000164626	KCNK5	potassium two pore domain channel subfamily K member 5	2.17163	9.2e-06	0.000627584
221662	ENSG00000112183	RBM24	RNA binding motif protein 24	3.076	9.29e-06	0.000627584
8844	ENSG00000141068	KSR1	kinase suppressor of ras 1	2.5177	9.44e-06	0.000634643
54897	ENSG00000130940	CASZ1	castor zinc finger 1	2.29542	9.59e-06	0.00064137
6507	ENSG00000079215	SLC1A3	solute carrier family 1 member 3	3.19991	1.03e-05	0.000680662
144535	ENSG00000188596	CFAP54	cilia and flagella associated protein 54	4.12338	1.04e-05	0.000682573
4036	ENSG00000081479	LRP2	LDL receptor related protein 2	4.035	1.05e-05	0.000682573
715	ENSG00000159403	C1R	complement C1r	2.16472	1.12e-05	0.000712473
6385	ENSG00000124145	SDC4	syndecan 4	2.19459	1.14e-05	0.000718405
162979	ENSG00000170684	ZNF296	zinc finger protein 296	2.11662	1.16e-05	0.000726078
2117	ENSG00000117036	ETV3	ETS variant transcription factor 3	2.5063	1.18e-05	0.000730786
3665	ENSG00000185507	IRF7	interferon regulatory factor 7	5.55733	1.18e-05	0.000730786
10475	ENSG00000112343	TRIM38	tripartite motif containing 38	2.44421	1.22e-05	0.000745698
1903	ENSG00000213694	S1PR3	sphingosine-1-phosphate receptor 3	2.63237	1.25e-05	0.000756596
222171	ENSG00000176532	PRR15	proline rich 15	2.77224	1.26e-05	0.000758794
29950	ENSG00000197019	SERTAD1	SERTA domain containing 1	2.12289	1.5e-05	0.000875284
10154	ENSG00000136040	PLXNC1	plexin C1	3.03962	1.51e-05	0.000880493
4005	ENSG00000135363	LMO2	LIM domain only 2	2.96499	1.63e-05	0.000927645
7852	ENSG00000121966	CXCR4	C-X-C motif chemokine receptor 4	3.4813	1.64e-05	0.000929415
200316	ENSG00000128394	APOBEC3F	apolipoprotein B mRNA editing enzyme catalytic subunit 3F	2.06234	1.66e-05	0.00093606
9751	ENSG00000101298	SNPH	syntaphilin	2.75393	1.73e-05	0.000963708
100129940	ENSG00000197301	HMGA2-AS1	HMGA2 antisense RNA 1	-2.81994	1.76e-05	0.000977947
23213	ENSG00000137573	SULF1	sulfatase 1	2.80027	1.81e-05	0.000995921
8553	ENSG00000134107	BHLHE40	basic helix-loop-helix family member e40	2.60072	1.84e-05	0.000996643
9518	ENSG00000130513	GDF15	growth differentiation factor 15	2.09186	1.92e-05	0.00102343
90993	ENSG00000157613	CREB3L1	cAMP responsive element binding protein 3 like 1	2.37701	1.95e-05	0.00103109
1959	ENSG00000122877	EGR2	early growth response 2	3.2251	1.96e-05	0.00103109
440270	ENSG00000215252	GOLGA8B	golgin A8 family member B	-2.89498	2.03e-05	0.00105416
84941	ENSG00000196684	HSH2D	hematopoietic SH2 domain containing	3.33692	2.03e-05	0.00105416
54033	ENSG00000185272	RBM11	RNA binding motif protein 11	2.98816	2.05e-05	0.00105489
284297	ENSG00000179954	SSC5D	scavenger receptor cysteine rich family member with 5 domains	4.08266	2.06e-05	0.00105489
5021	ENSG00000180914	OXTR	oxytocin receptor	4.0672	2.06e-05	0.00105489
5734	ENSG00000171522	PTGER4	prostaglandin E receptor 4	2.70796	2.22e-05	0.00110294
90	ENSG00000115170	ACVR1	activin A receptor type 1	2.22009	2.22e-05	0.00110294
93010	ENSG00000156966	B3GNT7	UDP-GlcNAc:betaGal beta-1,3-N-acetylglucosaminyltransferase 7	3.32524	2.25e-05	0.00110438
3105	ENSG00000206503	HLA-A	major histocompatibility complex, class I, A	2.18459	2.3e-05	0.00112458
2043	ENSG00000116106	EPHA4	EPH receptor A4	3.81924	2.43e-05	0.00116347
3600	ENSG00000164136	IL15	interleukin 15	2.56054	2.69e-05	0.00126181
161145	ENSG00000198133	TMEM229B	transmembrane protein 229B	4.5201	2.75e-05	0.00128148
55080	ENSG00000139192	TAPBPL	TAP binding protein like	2.79721	2.76e-05	0.00128208
355	ENSG00000026103	FAS	Fas cell surface death receptor	4.12642	2.89e-05	0.00133861
201181	ENSG00000187595	ZNF385C	zinc finger protein 385C	2.61615	2.96e-05	0.00136583
4843	ENSG00000007171	NOS2	nitric oxide synthase 2	3.51339	3.15e-05	0.00142956
2302	ENSG00000129654	FOXJ1	forkhead box J1	3.70013	3.17e-05	0.00143237
958	ENSG00000101017	CD40	CD40 molecule	2.25675	3.27e-05	0.00143866
400499	ENSG00000188897	LOC400499	putative uncharacterized protein LOC400499	2.46183	3.28e-05	0.00143866
100128927	ENSG00000179627	ZBTB42	zinc finger and BTB domain containing 42	2.15437	3.3e-05	0.00143866
64127	ENSG00000167207	NOD2	nucleotide binding oligomerization domain containing 2	3.30514	3.35e-05	0.00145772
619279	ENSG00000164684	ZNF704	zinc finger protein 704	4.04929	3.38e-05	0.0014627
4356	ENSG00000161647	MPP3	membrane palmitoylated protein 3	-2.52269	3.44e-05	0.00147147
10420	ENSG00000070759	TESK2	testis associated actin remodelling kinase 2	2.35694	3.6e-05	0.00152296
4061	ENSG00000160932	LY6E	lymphocyte antigen 6 family member E	3.31193	3.73e-05	0.00155376
112399	ENSG00000129521	EGLN3	egl-9 family hypoxia inducible factor 3	2.61556	3.76e-05	0.00155376
388591	ENSG00000158286	RNF207	ring finger protein 207	-2.5057	3.81e-05	0.0015678
9132	ENSG00000117013	KCNQ4	potassium voltage-gated channel subfamily Q member 4	2.01296	3.87e-05	0.00157863
3487	ENSG00000141753	IGFBP4	insulin like growth factor binding protein 4	2.34501	3.9e-05	0.00157863
340527	ENSG00000204131	NHSL2	NHS like 2	3.2623	3.91e-05	0.00157918
253650	ENSG00000180071	ANKRD18A	ankyrin repeat domain 18A	-2.09883	4.01e-05	0.00160722
140564	ENSG00000243811	APOBEC3D	apolipoprotein B mRNA editing enzyme catalytic subunit 3D	2.43267	4.27e-05	0.00167303
3675	ENSG00000005884	ITGA3	integrin subunit alpha 3	2.17935	4.44e-05	0.00173038
11033	ENSG00000105963	ADAP1	ArfGAP with dual PH domains 1	3.74979	4.53e-05	0.00174931
10384	ENSG00000111801	BTN3A3	butyrophilin subfamily 3 member A3	2.00029	4.85e-05	0.00182032
23015	ENSG00000175265	GOLGA8A	golgin A8 family member A	-3.13138	4.85e-05	0.00182032
9911	ENSG00000133069	TMCC2	transmembrane and coiled-coil domain family 2	2.21292	4.92e-05	0.00183504
3732	ENSG00000085117	CD82	CD82 molecule	2.08541	5.18e-05	0.00189822
7052	ENSG00000198959	TGM2	transglutaminase 2	3.53171	6.02e-05	0.00213213
222183	ENSG00000177679	SRRM3	serine/arginine repetitive matrix 3	3.29293	6.06e-05	0.00213213
400322	ENSG00000276550	HERC2P2	HERC2 pseudogene 2	-2.94493	6.16e-05	0.00214851
116496	ENSG00000135842	NIBAN1	niban apoptosis regulator 1	2.45255	6.25e-05	0.00215558
388341	ENSG00000181350	LRRC75A	leucine rich repeat containing 75A	3.04896	6.4e-05	0.0021788
84665	ENSG00000138347	MYPN	myopalladin	2.45964	6.54e-05	0.00219952
22936	ENSG00000118985	ELL2	elongation factor for RNA polymerase II 2	2.98865	6.7e-05	0.00222244
4084	ENSG00000059728	MXD1	MAX dimerization protein 1	3.71385	6.99e-05	0.00227179
81796	ENSG00000137571	SLCO5A1	solute carrier organic anion transporter family member 5A1	3.69814	7.38e-05	0.0023537
6768	ENSG00000149418	ST14	ST14 transmembrane serine protease matriptase	2.39419	7.52e-05	0.00238772
84847	ENSG00000146666	LINC00525	long intergenic non-protein coding RNA 525	3.2737	7.61e-05	0.00239997
407975	ENSG00000215417	MIR17HG	miR-17-92a-1 cluster host gene	-3.311	8.04e-05	0.00248998
2261	ENSG00000068078	FGFR3	fibroblast growth factor receptor 3	-2.27208	8.29e-05	0.00254914
5997	ENSG00000116741	RGS2	regulator of G protein signaling 2	2.73465	8.72e-05	0.00264015
79924	ENSG00000128165	ADM2	adrenomedullin 2	3.1244	9.31e-05	0.00276883
4880	ENSG00000163273	NPPC	natriuretic peptide C	2.51605	9.94e-05	0.00290309
84441	ENSG00000184384	MAML2	mastermind like transcriptional coactivator 2	2.34	0.000104726	0.00300089
55251	ENSG00000203880	PCMTD2	protein-L-isoaspartate (D-aspartate) O-methyltransferase domain containing 2	-2.12553	0.000109269	0.00309804
255809	ENSG00000214212	C19orf38	chromosome 19 open reading frame 38	2.65716	0.000111056	0.00312826
3299	ENSG00000102878	HSF4	heat shock transcription factor 4	-2.43187	0.000117585	0.00326422
154091	ENSG00000146411	SLC2A12	solute carrier family 2 member 12	2.70115	0.000117803	0.00326422
84069	ENSG00000187583	PLEKHN1	pleckstrin homology domain containing N1	2.15258	0.000124886	0.00339757
389941	ENSG00000165985	C1QL3	complement C1q like 3	2.59441	0.000130374	0.00345581
57035	ENSG00000117616	RSRP1	arginine and serine rich protein 1	-2.39198	0.00013265	0.00349547
9976	ENSG00000110852	CLEC2B	C-type lectin domain family 2 member B	2.87133	0.00013388	0.00352097
25819	ENSG00000151014	NOCT	nocturnin	3.23009	0.000134513	0.0035307
203328	ENSG00000157303	SUSD3	sushi domain containing 3	2.47735	0.000135077	0.0035368
4739	ENSG00000111859	NEDD9	neural precursor cell expressed, developmentally down-regulated 9	2.07401	0.000135535	0.0035368
339416	ENSG00000183831	ANKRD45	ankyrin repeat domain 45	2.09717	0.000140415	0.00363399
340485	ENSG00000177076	ACER2	alkaline ceramidase 2	2.41191	0.000146792	0.00370561
80307	ENSG00000088340	FER1L4	fer-1 like family member 4 (pseudogene)	-2.46377	0.000146967	0.00370561
197135	ENSG00000229474	PATL2	PAT1 homolog 2	3.18425	0.000151733	0.00376919
114134	ENSG00000151229	SLC2A13	solute carrier family 2 member 13	2.32606	0.000152349	0.00377625
2323	ENSG00000090554	FLT3LG	fms related receptor tyrosine kinase 3 ligand	2.66145	0.000163763	0.00399204
51700	ENSG00000166394	CYB5R2	cytochrome b5 reductase 2	2.22448	0.000171164	0.00411258
23145	ENSG00000197558	SSPOP	SCO-spondin, pseudogene	-2.09325	0.000173511	0.00414176
6330	ENSG00000177098	SCN4B	sodium voltage-gated channel beta subunit 4	-2.64988	0.000177354	0.00418151
91653	ENSG00000144857	BOC	BOC cell adhesion associated, oncogene regulated	2.30922	0.000188253	0.00434686
112476	ENSG00000167371	PRRT2	proline rich transmembrane protein 2	-2.553	0.000194367	0.00441979
79446	ENSG00000176473	WDR25	WD repeat domain 25	2.04426	0.000198217	0.00446953
100422885	ENSG00000283498	MIR1244-2	microRNA 1244-2	-2.5691	0.000207205	0.00457034
400043	ENSG00000250742	LINC02381	long intergenic non-protein coding RNA 2381	2.54691	0.000208212	0.00457034
25956	ENSG00000075826	SEC31B	SEC31 homolog B, COPII coat complex component	-2.64359	0.000213323	0.00462394
55040	ENSG00000049283	EPN3	epsin 3	-3.13351	0.000220881	0.00473433
124093	ENSG00000162004	CCDC78	coiled-coil domain containing 78	-2.98569	0.000233329	0.00490075
2707	ENSG00000188910	GJB3	gap junction protein beta 3	3.00264	0.000234433	0.0049121
26013	ENSG00000185513	L3MBTL1	L3MBTL histone methyl-lysine binding protein 1	-2.00027	0.000248345	0.00502886
55287	ENSG00000088726	TMEM40	transmembrane protein 40	2.57213	0.000249898	0.00503505
1958	ENSG00000120738	EGR1	early growth response 1	2.90604	0.000263259	0.00512353
158056	ENSG00000177943	MAMDC4	MAM domain containing 4	-2.31731	0.00026858	0.00517409
951	ENSG00000104894	CD37	CD37 molecule	-2.61746	0.000268769	0.00517409
80765	ENSG00000172345	STARD5	StAR related lipid transfer domain containing 5	2.04111	0.000270325	0.00517409
343990	ENSG00000196872	CRACDL	CRACD like	2.16744	0.00028399	0.00532293
3592	ENSG00000168811	IL12A	interleukin 12A	2.366	0.000291056	0.0054101
3787	ENSG00000124134	KCNS1	potassium voltage-gated channel modifier subfamily S member 1	2.36134	0.000294697	0.00545515
55001	ENSG00000006555	TTC22	tetratricopeptide repeat domain 22	2.21616	0.000300322	0.00552398
283624	ENSG00000258441	LINC00641	long intergenic non-protein coding RNA 641	-2.0265	0.00030051	0.00552398
8792	ENSG00000141655	TNFRSF11A	TNF receptor superfamily member 11a	2.72981	0.000316496	0.00567118
22997	ENSG00000080854	IGSF9B	immunoglobulin superfamily member 9B	2.15493	0.000320369	0.00571589
9304	ENSG00000277194	SNORD22	small nucleolar RNA, C/D box 22	-2.38951	0.000323417	0.00572792
80328	ENSG00000131015	ULBP2	UL16 binding protein 2	2.1635	0.000326305	0.00573819
3242	ENSG00000158104	HPD	4-hydroxyphenylpyruvate dioxygenase	2.51109	0.00033284	0.00577912
4512	ENSG00000198804	COX1	cytochrome c oxidase subunit I	2.02877	0.000339726	0.0058458
100616408	ENSG00000284368	MIR5047	microRNA 5047	-2.2868	0.0003431	0.00588127
125050	ENSG00000202198	RN7SK	RNA component of 7SK nuclear ribonucleoprotein	3.2492	0.000353954	0.00599257
100131434	ENSG00000241769	EOLA1-DT	EOLA1 divergent transcript	-2.2595	0.000372791	0.00618511
91703	ENSG00000132744	ACY3	aminoacylase 3	2.23779	0.000375961	0.00619943
255631	ENSG00000171502	COL24A1	collagen type XXIV alpha 1 chain	-2.92501	0.000393364	0.00638015
101154753	ENSG00000281450	PANDAR	promoter of CDKN1A antisense DNA damage activated RNA	2.25047	0.000399471	0.00644476
79784	ENSG00000105357	MYH14	myosin heavy chain 14	2.24553	0.000411406	0.00656018
79690	ENSG00000197093	GAL3ST4	galactose-3-O-sulfotransferase 4	2.05098	0.000440821	0.00684879
23138	ENSG00000145911	N4BP3	NEDD4 binding protein 3	2.22363	0.000449619	0.00691354
51301	ENSG00000176928	GCNT4	glucosaminyl (N-acetyl) transferase 4	2.27068	0.000450679	0.00692191
51703	ENSG00000197142	ACSL5	acyl-CoA synthetase long chain family member 5	2.85019	0.000460553	0.00698459
9381	ENSG00000115155	OTOF	otoferlin	3.22317	0.000461517	0.00698459
147011	ENSG00000167525	PROCA1	protein interacting with cyclin A1	-2.01527	0.000486641	0.00723448
3238	ENSG00000170178	HOXD12	homeobox D12	2.02744	0.00051178	0.00742438
400745	ENSG00000189410	SH2D5	SH2 domain containing 5	2.22431	0.000523595	0.00756623
26157	ENSG00000106560	GIMAP2	GTPase, IMAP family member 2	3.01239	0.00052757	0.00759332
5414	ENSG00000108387	SEPTIN4	septin 4	2.7817	0.000553388	0.00773879
283870	ENSG00000182685	BRICD5	BRICHOS domain containing 5	-2.37155	0.000557446	0.00774717
4929	ENSG00000153234	NR4A2	nuclear receptor subfamily 4 group A member 2	2.15718	0.00057275	0.00779857
6913	ENSG00000092607	TBX15	T-box transcription factor 15	2.20175	0.000592382	0.00795307
9256	ENSG00000005379	TSPOAP1	TSPO associated protein 1	-2.20956	0.000639357	0.00831913
9572	ENSG00000126368	NR1D1	nuclear receptor subfamily 1 group D member 1	2.43444	0.000648307	0.00838309
266747	ENSG00000159496	RGL4	ral guanine nucleotide dissociation stimulator like 4	-2.08894	0.000650644	0.00839156
3656	ENSG00000134070	IRAK2	interleukin 1 receptor associated kinase 2	3.15799	0.000666407	0.00852126
130872	ENSG00000173209	AHSA2P	activator of HSP90 ATPase homolog 2, pseudogene	-2.35232	0.000668359	0.00853809
63827	ENSG00000132692	BCAN	brevican	2.62971	0.000673801	0.00856882
79993	ENSG00000164181	ELOVL7	ELOVL fatty acid elongase 7	2.1843	0.000689043	0.00866338
10570	ENSG00000151640	DPYSL4	dihydropyrimidinase like 4	3.00088	0.0007235	0.00893669
59272	ENSG00000130234	ACE2	angiotensin converting enzyme 2	2.69585	0.000735967	0.00902433
28968	ENSG00000063127	SLC6A16	solute carrier family 6 member 16	-2.24117	0.000810777	0.00965133
23237	ENSG00000198576	ARC	activity regulated cytoskeleton associated protein	2.32758	0.000874877	0.0101445
275	ENSG00000145020	AMT	aminomethyltransferase	-2.06471	0.000877417	0.0101564
646643	ENSG00000187550	SBK2	SH3 domain binding kinase family member 2	2.38815	0.000912612	0.0103465
2784	ENSG00000111664	GNB3	G protein subunit beta 3	-2.73338	0.000927721	0.0104106
1128	ENSG00000168539	CHRM1	cholinergic receptor muscarinic 1	2.49183	0.000931987	0.0104195
27289	ENSG00000172602	RND1	Rho family GTPase 1	2.12463	0.00094398	0.0104931
25840	ENSG00000185432	METTL7A	methyltransferase like 7A	-2.1218	0.000948969	0.0105223
10333	ENSG00000174130	TLR6	toll like receptor 6	2.70753	0.000986805	0.0107751
114819	ENSG00000080947	CROCCP3	CROCC pseudogene 3	-2.03112	0.00103573	0.0110645
7128	ENSG00000118503	TNFAIP3	TNF alpha induced protein 3	2.17553	0.00106675	0.011273
3816	ENSG00000167748	KLK1	kallikrein 1	2.0473	0.00106699	0.011273
78989	ENSG00000118004	COLEC11	collectin subfamily member 11	2.43575	0.00119483	0.0120181
100616387	ENSG00000284564	MIR3064	microRNA 3064	-2.53667	0.00120038	0.0120298
11067	ENSG00000165507	DEPP1	DEPP1 autophagy regulator	2.25845	0.00120681	0.0120314
7185	ENSG00000056558	TRAF1	TNF receptor associated factor 1	2.17137	0.00124211	0.0121897
2353	ENSG00000170345	FOS	Fos proto-oncogene, AP-1 transcription factor subunit	2.3096	0.00124317	0.0121897
3783	ENSG00000104783	KCNN4	potassium calcium-activated channel subfamily N member 4	2.13059	0.00124446	0.0121897
5159	ENSG00000113721	PDGFRB	platelet derived growth factor receptor beta	2.74191	0.00128934	0.0124748
3570	ENSG00000160712	IL6R	interleukin 6 receptor	2.16826	0.00129848	0.0124963
1606	ENSG00000065357	DGKA	diacylglycerol kinase alpha	2.17051	0.0014652	0.0132808
57580	ENSG00000124126	PREX1	phosphatidylinositol-3,4,5-trisphosphate dependent Rac exchange factor 1	2.32498	0.00149686	0.0134198
91828	ENSG00000205436	EXOC3L4	exocyst complex component 3 like 4	2.33023	0.00169013	0.0143914
284207	ENSG00000176845	METRNL	meteorin like, glial cell differentiation regulator	2.19096	0.00169351	0.0143997
3162	ENSG00000100292	HMOX1	heme oxygenase 1	2.39739	0.00175013	0.0146542
55779	ENSG00000206530	CFAP44	cilia and flagella associated protein 44	-2.32675	0.0017818	0.0147832
8543	ENSG00000143013	LMO4	LIM domain only 4	3.22475	0.00195422	0.0155862
1303	ENSG00000111799	COL12A1	collagen type XII alpha 1 chain	2.27957	0.00200287	0.015794
10388	ENSG00000196074	SYCP2	synaptonemal complex protein 2	-2.16926	0.00207481	0.0160619
155060	ENSG00000244560	LOC155060	AI894139 pseudogene	-2.18058	0.00214468	0.0162746
1364	ENSG00000189143	CLDN4	claudin 4	2.75235	0.00215758	0.0163264
5097	ENSG00000156453	PCDH1	protocadherin 1	2.43846	0.00250427	0.0180165
283849	ENSG00000179044	EXOC3L1	exocyst complex component 3 like 1	2.37569	0.00263592	0.0185079
80022	ENSG00000266714	MYO15B	myosin XVB	-2.00626	0.00273709	0.0189412
5794	ENSG00000080031	PTPRH	protein tyrosine phosphatase receptor type H	2.37522	0.00278446	0.019092
25837	ENSG00000167964	RAB26	RAB26, member RAS oncogene family	-2.35237	0.00303523	0.0201778
340061	ENSG00000184584	STING1	stimulator of interferon response cGAMP interactor 1	2.51102	0.00309117	0.0204239
59283	ENSG00000142408	CACNG8	calcium voltage-gated channel auxiliary subunit gamma 8	2.48132	0.00336609	0.0215867
692063	ENSG00000206799	SNORA32	small nucleolar RNA, H/ACA box 32	-2.02215	0.00366782	0.0227384
126353	ENSG00000099812	MISP	mitotic spindle positioning	2.18416	0.00369998	0.0228406
55515	ENSG00000072182	ASIC4	acid sensing ion channel subunit family member 4	-2.09642	0.00397258	0.0239237
2113	ENSG00000134954	ETS1	ETS proto-oncogene 1, transcription factor	2.74499	0.00446927	0.0256349
374	ENSG00000109321	AREG	amphiregulin	2.19029	0.00633893	0.0319979
2878	ENSG00000211445	GPX3	glutathione peroxidase 3	2.08227	0.00768783	0.0359488
440730	ENSG00000119283	TRIM67	tripartite motif containing 67	2.31693	0.00907985	0.0400604
84448	ENSG00000163995	ABLIM2	actin binding LIM protein family member 2	2.11652	0.00971451	0.0418708
27033	ENSG00000011590	ZBTB32	zinc finger and BTB domain containing 32	2.09753	0.0108219	0.0449531
3684	ENSG00000169896	ITGAM	integrin subunit alpha M	2.12092	0.0127125	0.0498607
