# Supplementary material for: Transcriptome insights into newcastle disease virus-mediated eradication of cholangiocarcinoma cells
Source: PLoS One. 2025 May 6;20(5):e0322307. doi: 10.1371/journal.pone.0322307 (PMC12054853; doi:10.1371/journal.pone.0322307)
Supplement: S2 Table — (XLSX) [file pone.0322307.s002.xlsx]

## Sheet: Sheet1
S2 Table. Genes that exhibited significant differential expression in KKU-100 CCA cells following treatment with NDV LaSota strain, compared to mock treatment control (log2 fold change > 2 and adjusted p-value < 0.05)
Entrez ID	Ensembl ID	SYMBOL	GENE NAME	log2 fold change	p-value	adjusted p-value
7185	ENSG00000056558	TRAF1	TNF receptor associated factor 1	10.3039	2.65e-10	3.51e-06
83667	ENSG00000130766	SESN2	sestrin 2	6.32825	9.33e-10	4.6e-06
79094	ENSG00000128965	CHAC1	ChaC glutathione specific gamma-glutamylcyclotransferase 1	7.21848	1.39e-09	4.6e-06
440	ENSG00000070669	ASNS	asparagine synthetase (glutamine-hydrolyzing)	5.46394	1.68e-09	4.6e-06
3604	ENSG00000049249	TNFRSF9	TNF receptor superfamily member 9	7.00507	2.09e-09	4.6e-06
3561	ENSG00000147168	IL2RG	interleukin 2 receptor subunit gamma	8.56407	2.24e-09	4.6e-06
5106	ENSG00000100889	PCK2	phosphoenolpyruvate carboxykinase 2, mitochondrial	5.41037	2.44e-09	4.6e-06
4794	ENSG00000146232	NFKBIE	NFKB inhibitor epsilon	5.20606	4.23e-09	5.08e-06
9235	ENSG00000008517	IL32	interleukin 32	6.22101	4.23e-09	5.08e-06
3575	ENSG00000168685	IL7R	interleukin 7 receptor	6.04177	4.76e-09	5.08e-06
8710	ENSG00000166396	SERPINB7	serpin family B member 7	6.10312	4.76e-09	5.08e-06
10385	ENSG00000124508	BTN2A2	butyrophilin subfamily 2 member A2	5.33162	4.91e-09	5.08e-06
7378	ENSG00000183696	UPP1	uridine phosphorylase 1	4.77914	5e-09	5.08e-06
10060	ENSG00000069431	ABCC9	ATP binding cassette subfamily C member 9	9.18983	5.75e-09	5.33e-06
51458	ENSG00000140519	RHCG	Rh family C glycoprotein	5.51347	6.12e-09	5.33e-06
1647	ENSG00000116717	GADD45A	growth arrest and DNA damage inducible alpha	4.77778	6.76e-09	5.33e-06
26227	ENSG00000092621	PHGDH	phosphoglycerate dehydrogenase	4.52814	7.16e-09	5.33e-06
6703	ENSG00000163216	SPRR2D	small proline rich protein 2D	8.33081	7.36e-09	5.33e-06
467	ENSG00000162772	ATF3	activating transcription factor 3	5.54505	7.67e-09	5.33e-06
60676	ENSG00000116183	PAPPA2	pappalysin 2	6.4205	9.3e-09	6.14e-06
4616	ENSG00000099860	GADD45B	growth arrest and DNA damage inducible beta	4.14243	1.16e-08	7.3e-06
6548	ENSG00000090020	SLC9A1	solute carrier family 9 member A1	4.13051	1.25e-08	7.3e-06
8061	ENSG00000175592	FOSL1	FOS like 1, AP-1 transcription factor subunit	4.81718	1.36e-08	7.3e-06
3383	ENSG00000090339	ICAM1	intercellular adhesion molecule 1	4.75445	1.4e-08	7.3e-06
57761	ENSG00000101255	TRIB3	tribbles pseudokinase 3	4.94917	1.43e-08	7.3e-06
1649	ENSG00000175197	DDIT3	DNA damage inducible transcript 3	4.60703	1.49e-08	7.3e-06
2805	ENSG00000120053	GOT1	glutamic-oxaloacetic transaminase 1	4.78217	1.53e-08	7.3e-06
59344	ENSG00000179148	ALOXE3	arachidonate lipoxygenase 3	6.55655	1.6e-08	7.3e-06
4688	ENSG00000116701	NCF2	neutrophil cytosolic factor 2	4.56075	1.64e-08	7.3e-06
23645	ENSG00000087074	PPP1R15A	protein phosphatase 1 regulatory subunit 15A	4.76775	1.76e-08	7.3e-06
29948	ENSG00000140961	OSGIN1	oxidative stress induced growth inhibitor 1	4.17555	1.81e-08	7.3e-06
80271	ENSG00000086544	ITPKC	inositol-trisphosphate 3-kinase C	4.06108	1.83e-08	7.3e-06
11182	ENSG00000160326	SLC2A6	solute carrier family 2 member 6	4.79264	1.87e-08	7.3e-06
88	ENSG00000077522	ACTN2	actinin alpha 2	6.76205	1.88e-08	7.3e-06
2113	ENSG00000134954	ETS1	ETS proto-oncogene 1, transcription factor	3.88498	1.93e-08	7.3e-06
23764	ENSG00000185022	MAFF	MAF bZIP transcription factor F	3.85534	2e-08	7.36e-06
26471	ENSG00000176046	NUPR1	nuclear protein 1, transcriptional regulator	3.96547	2.12e-08	7.58e-06
90874	ENSG00000143067	ZNF697	zinc finger protein 697	4.91402	2.21e-08	7.67e-06
10953	ENSG00000025772	TOMM34	translocase of outer mitochondrial membrane 34	3.90061	2.37e-08	7.94e-06
117584	ENSG00000092871	RFFL	ring finger and FYVE like domain containing E3 ubiquitin protein ligase	4.70008	2.52e-08	7.94e-06
116496	ENSG00000135842	NIBAN1	niban apoptosis regulator 1	5.95091	2.53e-08	7.94e-06
25816	ENSG00000145779	TNFAIP8	TNF alpha induced protein 8	4.27741	2.56e-08	7.94e-06
9173	ENSG00000115602	IL1RL1	interleukin 1 receptor like 1	4.64989	2.6e-08	7.94e-06
4311	ENSG00000196549	MME	membrane metalloendopeptidase	-4.75293	2.68e-08	7.94e-06
64651	ENSG00000144655	CSRNP1	cysteine and serine rich nuclear protein 1	4.18424	2.75e-08	7.94e-06
9572	ENSG00000126368	NR1D1	nuclear receptor subfamily 1 group D member 1	5.03356	2.86e-08	7.94e-06
1961	ENSG00000135625	EGR4	early growth response 4	6.38488	2.91e-08	7.94e-06
390940	ENSG00000234465	PINLYP	phospholipase A2 inhibitor and LY6/PLAUR domain containing	7.31845	2.91e-08	7.94e-06
51561	ENSG00000110944	IL23A	interleukin 23 subunit alpha	5.26476	2.94e-08	7.94e-06
3939	ENSG00000134333	LDHA	lactate dehydrogenase A	-3.96084	3.2e-08	7.94e-06
29950	ENSG00000197019	SERTAD1	SERTA domain containing 1	3.67415	3.25e-08	7.94e-06
64131	ENSG00000103489	XYLT1	xylosyltransferase 1	6.59792	3.25e-08	7.94e-06
23650	ENSG00000137699	TRIM29	tripartite motif containing 29	3.92168	3.54e-08	7.94e-06
8291	ENSG00000135636	DYSF	dysferlin	5.75714	3.59e-08	7.94e-06
9289	ENSG00000205336	ADGRG1	adhesion G protein-coupled receptor G1	4.31435	3.66e-08	7.94e-06
25840	ENSG00000185432	METTL7A	methyltransferase like 7A	-6.28089	3.69e-08	7.94e-06
2921	ENSG00000163734	CXCL3	C-X-C motif chemokine ligand 3	4.51336	3.7e-08	7.94e-06
597	ENSG00000140379	BCL2A1	BCL2 related protein A1	6.66428	3.82e-08	7.94e-06
162394	ENSG00000166750	SLFN5	schlafen family member 5	3.80561	3.83e-08	7.94e-06
1054	ENSG00000153879	CEBPG	CCAAT enhancer binding protein gamma	3.54864	3.84e-08	7.94e-06
10903	ENSG00000014914	MTMR11	myotubularin related protein 11	4.05102	3.86e-08	7.94e-06
85028	ENSG00000197989	SNHG12	small nucleolar RNA host gene 12	4.03494	3.89e-08	7.94e-06
84915	ENSG00000139438	FAM222A	family with sequence similarity 222 member A	4.79697	3.97e-08	7.94e-06
4084	ENSG00000059728	MXD1	MAX dimerization protein 1	4.0635	3.98e-08	7.94e-06
6275	ENSG00000196154	S100A4	S100 calcium binding protein A4	-3.95173	4.01e-08	7.94e-06
340206	ENSG00000184106	TREML3P	triggering receptor expressed on myeloid cells like 3, pseudogene	5.87258	4.13e-08	7.94e-06
771	ENSG00000074410	CA12	carbonic anhydrase 12	-3.6417	4.14e-08	7.94e-06
3914	ENSG00000196878	LAMB3	laminin subunit beta 3	4.11398	4.16e-08	7.94e-06
51477	ENSG00000105655	ISYNA1	inositol-3-phosphate synthase 1	-4.04997	4.21e-08	7.94e-06
7494	ENSG00000100219	XBP1	X-box binding protein 1	3.97131	4.22e-08	7.94e-06
6659	ENSG00000124766	SOX4	SRY-box transcription factor 4	-4.17183	4.27e-08	7.94e-06
79155	ENSG00000168884	TNIP2	TNFAIP3 interacting protein 2	3.48702	4.4e-08	8.04e-06
65108	ENSG00000175130	MARCKSL1	MARCKS like 1	4.13281	4.44e-08	8.04e-06
3936	ENSG00000136167	LCP1	lymphocyte cytosolic protein 1	3.45401	4.67e-08	8.33e-06
127544	ENSG00000116514	RNF19B	ring finger protein 19B	3.45808	4.99e-08	8.76e-06
11082	ENSG00000164283	ESM1	endothelial cell specific molecule 1	3.76276	5.04e-08	8.76e-06
2635	ENSG00000117226	GBP3	guanylate binding protein 3	5.13611	5.15e-08	8.82e-06
23138	ENSG00000145911	N4BP3	NEDD4 binding protein 3	5.33933	5.24e-08	8.82e-06
90853	ENSG00000134668	SPOCD1	SPOC domain containing 1	3.82504	5.32e-08	8.82e-06
27113	ENSG00000105327	BBC3	BCL2 binding component 3	3.59563	5.34e-08	8.82e-06
5087	ENSG00000185630	PBX1	PBX homeobox 1	-4.57248	5.48e-08	8.94e-06
3872	ENSG00000128422	KRT17	keratin 17	5.947	5.68e-08	9.14e-06
2646	ENSG00000084734	GCKR	glucokinase regulator	5.35613	5.74e-08	9.14e-06
51291	ENSG00000089639	GMIP	GEM interacting protein	3.81511	5.83e-08	9.14e-06
9903	ENSG00000162413	KLHL21	kelch like family member 21	3.77349	5.88e-08	9.14e-06
113730	ENSG00000130487	KLHDC7B	kelch domain containing 7B	4.80965	6.21e-08	9.29e-06
344887	ENSG00000171658	NMRAL2P	NmrA like redox sensor 2, pseudogene	3.41624	6.24e-08	9.29e-06
11009	ENSG00000162892	IL24	interleukin 24	4.55969	6.29e-08	9.29e-06
6482	ENSG00000008513	ST3GAL1	ST3 beta-galactoside alpha-2,3-sialyltransferase 1	3.45615	6.43e-08	9.29e-06
2523	ENSG00000174951	FUT1	fucosyltransferase 1 (H blood group)	7.31461	6.47e-08	9.29e-06
57514	ENSG00000031081	ARHGAP31	Rho GTPase activating protein 31	5.4205	6.49e-08	9.29e-06
5971	ENSG00000104856	RELB	RELB proto-oncogene, NF-kB subunit	3.31654	6.59e-08	9.29e-06
4327	ENSG00000123342	MMP19	matrix metallopeptidase 19	5.62059	6.6e-08	9.29e-06
113157	ENSG00000243742	RPLP0P2	ribosomal protein lateral stalk subunit P0 pseudogene 2	5.72847	6.61e-08	9.29e-06
26511	ENSG00000109220	CHIC2	cysteine rich hydrophobic domain 2	3.54926	6.75e-08	9.32e-06
2617	ENSG00000106105	GARS1	glycyl-tRNA synthetase 1	3.78097	6.88e-08	9.32e-06
81796	ENSG00000137571	SLCO5A1	solute carrier organic anion transporter family member 5A1	7.01366	6.88e-08	9.32e-06
5533	ENSG00000120910	PPP3CC	protein phosphatase 3 catalytic subunit gamma	3.44713	6.92e-08	9.32e-06
23025	ENSG00000130477	UNC13A	unc-13 homolog A	5.38129	7.03e-08	9.32e-06
81631	ENSG00000140941	MAP1LC3B	microtubule associated protein 1 light chain 3 beta	3.48459	7.05e-08	9.32e-06
9185	ENSG00000169891	REPS2	RALBP1 associated Eps domain containing 2	6.08596	7.13e-08	9.33e-06
5111	ENSG00000132646	PCNA	proliferating cell nuclear antigen	-3.41864	7.29e-08	9.36e-06
3854	ENSG00000185479	KRT6B	keratin 6B	5.88482	7.3e-08	9.36e-06
90632	ENSG00000112541	LINC00473	long intergenic non-protein coding RNA 473	-5.57588	7.72e-08	9.77e-06
25819	ENSG00000151014	NOCT	nocturnin	5.12967	7.81e-08	9.77e-06
10797	ENSG00000065911	MTHFD2	methylenetetrahydrofolate dehydrogenase (NADP+ dependent) 2, methenyltetrahydrofolate cyclohydrolase	3.24237	7.9e-08	9.77e-06
27289	ENSG00000172602	RND1	Rho family GTPase 1	8.01466	7.99e-08	9.77e-06
57476	ENSG00000023171	GRAMD1B	GRAM domain containing 1B	-3.3163	8.04e-08	9.77e-06
1001	ENSG00000062038	CDH3	cadherin 3	4.47684	8.06e-08	9.77e-06
4739	ENSG00000111859	NEDD9	neural precursor cell expressed, developmentally down-regulated 9	3.73642	8.41e-08	1.01e-05
85480	ENSG00000145777	TSLP	thymic stromal lymphopoietin	6.83197	8.65e-08	1.03e-05
85446	ENSG00000136367	ZFHX2	zinc finger homeobox 2	4.22506	8.75e-08	1.03e-05
25841	ENSG00000166016	ABTB2	ankyrin repeat and BTB domain containing 2	4.60696	8.9e-08	1.04e-05
8543	ENSG00000143013	LMO4	LIM domain only 4	3.17763	8.97e-08	1.04e-05
4128	ENSG00000189221	MAOA	monoamine oxidase A	4.61799	9.02e-08	1.04e-05
3885	ENSG00000131737	KRT34	keratin 34	6.62451	9.34e-08	1.05e-05
218	ENSG00000108602	ALDH3A1	aldehyde dehydrogenase 3 family member A1	-3.41934	9.35e-08	1.05e-05
54676	ENSG00000172432	GTPBP2	GTP binding protein 2	3.2483	9.49e-08	1.05e-05
9586	ENSG00000146592	CREB5	cAMP responsive element binding protein 5	4.91533	9.49e-08	1.05e-05
9734	ENSG00000048052	HDAC9	histone deacetylase 9	4.35479	9.57e-08	1.05e-05
285958	ENSG00000232956	SNHG15	small nucleolar RNA host gene 15	3.34687	9.76e-08	1.07e-05
80853	ENSG00000006459	KDM7A	lysine demethylase 7A	3.91957	9.84e-08	1.07e-05
51449	ENSG00000116005	PCYOX1	prenylcysteine oxidase 1	-3.4365	1.01e-07	1.07e-05
1808	ENSG00000092964	DPYSL2	dihydropyrimidinase like 2	-3.67278	1.01e-07	1.07e-05
282618	ENSG00000182393	IFNL1	interferon lambda 1	8.44419	1.02e-07	1.07e-05
272	ENSG00000133805	AMPD3	adenosine monophosphate deaminase 3	5.93167	1.02e-07	1.07e-05
115362	ENSG00000154451	GBP5	guanylate binding protein 5	4.65706	1.03e-07	1.07e-05
51307	ENSG00000120709	FAM53C	family with sequence similarity 53 member C	3.08797	1.04e-07	1.07e-05
6926	ENSG00000135111	TBX3	T-box transcription factor 3	3.90868	1.04e-07	1.07e-05
3732	ENSG00000085117	CD82	CD82 molecule	3.39489	1.05e-07	1.07e-05
10938	ENSG00000110047	EHD1	EH domain containing 1	3.30075	1.06e-07	1.07e-05
8915	ENSG00000142867	BCL10	BCL10 immune signaling adaptor	3.1208	1.08e-07	1.08e-05
822	ENSG00000042493	CAPG	capping actin protein, gelsolin like	3.04121	1.15e-07	1.13e-05
2202	ENSG00000115380	EFEMP1	EGF containing fibulin extracellular matrix protein 1	-3.29226	1.15e-07	1.13e-05
10308	ENSG00000185947	ZNF267	zinc finger protein 267	3.30403	1.16e-07	1.13e-05
10318	ENSG00000145901	TNIP1	TNFAIP3 interacting protein 1	3.4888	1.17e-07	1.13e-05
10289	ENSG00000114784	EIF1B	eukaryotic translation initiation factor 1B	3.02818	1.18e-07	1.13e-05
54462	ENSG00000107771	CCSER2	coiled-coil serine rich protein 2	3.08191	1.2e-07	1.13e-05
9962	ENSG00000089057	SLC23A2	solute carrier family 23 member 2	-3.1836	1.2e-07	1.13e-05
57664	ENSG00000105559	PLEKHA4	pleckstrin homology domain containing A4	3.95183	1.21e-07	1.13e-05
3669	ENSG00000172183	ISG20	interferon stimulated exonuclease gene 20	4.21541	1.21e-07	1.13e-05
400745	ENSG00000189410	SH2D5	SH2 domain containing 5	4.20278	1.24e-07	1.15e-05
352999	ENSG00000184530	C6orf58	chromosome 6 open reading frame 58	4.97252	1.27e-07	1.17e-05
6509	ENSG00000115902	SLC1A4	solute carrier family 1 member 4	3.16068	1.28e-07	1.18e-05
1440	ENSG00000108342	CSF3	colony stimulating factor 3	7.86159	1.34e-07	1.19e-05
90634	ENSG00000139597	N4BP2L1	NEDD4 binding protein 2 like 1	5.89175	1.34e-07	1.19e-05
4791	ENSG00000077150	NFKB2	nuclear factor kappa B subunit 2	3.24514	1.35e-07	1.19e-05
10512	ENSG00000075223	SEMA3C	semaphorin 3C	-3.46565	1.35e-07	1.19e-05
54538	ENSG00000154133	ROBO4	roundabout guidance receptor 4	5.00564	1.38e-07	1.19e-05
694	ENSG00000133639	BTG1	BTG anti-proliferation factor 1	3.19009	1.39e-07	1.19e-05
10606	ENSG00000128050	PAICS	phosphoribosylaminoimidazole carboxylase and phosphoribosylaminoimidazolesuccinocarboxamide synthase	-3.08523	1.39e-07	1.19e-05
5739	ENSG00000160013	PTGIR	prostaglandin I2 receptor	5.00001	1.4e-07	1.19e-05
4850	ENSG00000080802	CNOT4	CCR4-NOT transcription complex subunit 4	3.08765	1.4e-07	1.19e-05
85441	ENSG00000130589	HELZ2	helicase with zinc finger 2	3.4784	1.41e-07	1.19e-05
79132	ENSG00000108771	DHX58	DExH-box helicase 58	3.48831	1.41e-07	1.19e-05
6793	ENSG00000072786	STK10	serine/threonine kinase 10	3.62192	1.47e-07	1.22e-05
5618	ENSG00000113494	PRLR	prolactin receptor	4.43686	1.47e-07	1.22e-05
55771	ENSG00000068489	PRR11	proline rich 11	-4.46507	1.47e-07	1.22e-05
7280	ENSG00000137267	TUBB2A	tubulin beta 2A class IIa	3.2116	1.49e-07	1.22e-05
23135	ENSG00000132510	KDM6B	lysine demethylase 6B	3.06036	1.49e-07	1.22e-05
30061	ENSG00000138449	SLC40A1	solute carrier family 40 member 1	-3.95392	1.52e-07	1.24e-05
56649	ENSG00000137648	TMPRSS4	transmembrane serine protease 4	6.33227	1.54e-07	1.24e-05
10758	ENSG00000056972	TRAF3IP2	TRAF3 interacting protein 2	3.17704	1.55e-07	1.24e-05
2589	ENSG00000141429	GALNT1	polypeptide N-acetylgalactosaminyltransferase 1	-2.97136	1.55e-07	1.24e-05
55249	ENSG00000163374	YY1AP1	YY1 associated protein 1	2.92119	1.57e-07	1.25e-05
3146	ENSG00000189403	HMGB1	high mobility group box 1	-3.00406	1.6e-07	1.26e-05
3912	ENSG00000091136	LAMB1	laminin subunit beta 1	-3.01873	1.61e-07	1.26e-05
64093	ENSG00000198732	SMOC1	SPARC related modular calcium binding 1	-3.37461	1.61e-07	1.26e-05
89795	ENSG00000067798	NAV3	neuron navigator 3	3.44007	1.64e-07	1.27e-05
57088	ENSG00000114698	PLSCR4	phospholipid scramblase 4	-4.28724	1.67e-07	1.29e-05
5655	ENSG00000129451	KLK10	kallikrein related peptidase 10	3.81414	1.69e-07	1.29e-05
3693	ENSG00000082781	ITGB5	integrin subunit beta 5	-2.9385	1.69e-07	1.29e-05
10411	ENSG00000079337	RAPGEF3	Rap guanine nucleotide exchange factor 3	4.20264	1.7e-07	1.29e-05
4179	ENSG00000117335	CD46	CD46 molecule	-2.93914	1.72e-07	1.3e-05
1520	ENSG00000163131	CTSS	cathepsin S	3.04255	1.75e-07	1.3e-05
2117	ENSG00000117036	ETV3	ETS variant transcription factor 3	3.26906	1.76e-07	1.3e-05
1839	ENSG00000113070	HBEGF	heparin binding EGF like growth factor	2.88122	1.77e-07	1.3e-05
782	ENSG00000067191	CACNB1	calcium voltage-gated channel auxiliary subunit beta 1	4.20757	1.78e-07	1.3e-05
10365	ENSG00000127528	KLF2	Kruppel like factor 2	3.39853	1.78e-07	1.3e-05
11230	ENSG00000243279	PRAF2	PRA1 domain family member 2	4.07248	1.79e-07	1.3e-05
57630	ENSG00000154447	SH3RF1	SH3 domain containing ring finger 1	3.25803	1.8e-07	1.3e-05
51200	ENSG00000128510	CPA4	carboxypeptidase A4	-5.09857	1.81e-07	1.3e-05
27071	ENSG00000070190	DAPP1	dual adaptor of phosphotyrosine and 3-phosphoinositides 1	4.4508	1.81e-07	1.3e-05
55872	ENSG00000168078	PBK	PDZ binding kinase	-6.04532	1.85e-07	1.32e-05
3084	ENSG00000157168	NRG1	neuregulin 1	3.77509	1.86e-07	1.32e-05
5606	ENSG00000034152	MAP2K3	mitogen-activated protein kinase kinase 3	2.85187	1.93e-07	1.36e-05
65059	ENSG00000173166	RAPH1	Ras association (RalGDS/AF-6) and pleckstrin homology domains 1	3.13693	1.93e-07	1.36e-05
643246	ENSG00000258102	MAP1LC3B2	microtubule associated protein 1 light chain 3 beta 2	4.09404	1.96e-07	1.36e-05
79798	ENSG00000140691	ARMC5	armadillo repeat containing 5	3.01389	1.96e-07	1.36e-05
55521	ENSG00000152503	TRIM36	tripartite motif containing 36	4.57616	1.97e-07	1.36e-05
6059	ENSG00000164163	ABCE1	ATP binding cassette subfamily E member 1	-3.13544	2e-07	1.37e-05
7130	ENSG00000123610	TNFAIP6	TNF alpha induced protein 6	3.35364	2.01e-07	1.37e-05
701	ENSG00000156970	BUB1B	BUB1 mitotic checkpoint serine/threonine kinase B	-4.61115	2.01e-07	1.37e-05
93643	ENSG00000137221	TJAP1	tight junction associated protein 1	2.82061	2.02e-07	1.37e-05
374897	ENSG00000189001	SBSN	suprabasin	5.06356	2.05e-07	1.37e-05
9120	ENSG00000108932	SLC16A6	solute carrier family 16 member 6	-3.32109	2.05e-07	1.37e-05
79101	ENSG00000166012	TAF1D	TATA-box binding protein associated factor, RNA polymerase I subunit D	2.97656	2.06e-07	1.37e-05
11221	ENSG00000143507	DUSP10	dual specificity phosphatase 10	5.40668	2.07e-07	1.37e-05
23141	ENSG00000176915	ANKLE2	ankyrin repeat and LEM domain containing 2	2.94697	2.08e-07	1.38e-05
116071	ENSG00000168062	BATF2	basic leucine zipper ATF-like transcription factor 2	3.07894	2.1e-07	1.38e-05
219699	ENSG00000107731	UNC5B	unc-5 netrin receptor B	3.71424	2.1e-07	1.38e-05
968	ENSG00000129226	CD68	CD68 molecule	2.94999	2.11e-07	1.38e-05
57162	ENSG00000197329	PELI1	pellino E3 ubiquitin protein ligase 1	4.1616	2.17e-07	1.4e-05
8638	ENSG00000135114	OASL	2'-5'-oligoadenylate synthetase like	3.90268	2.19e-07	1.41e-05
83541	ENSG00000125898	FAM110A	family with sequence similarity 110 member A	4.07098	2.2e-07	1.41e-05
5187	ENSG00000179094	PER1	period circadian regulator 1	3.36505	2.22e-07	1.42e-05
2081	ENSG00000178607	ERN1	endoplasmic reticulum to nucleus signaling 1	3.0854	2.26e-07	1.42e-05
134147	ENSG00000164237	CMBL	carboxymethylenebutenolidase homolog	-3.36549	2.26e-07	1.42e-05
55323	ENSG00000166173	LARP6	La ribonucleoprotein 6, translational regulator	3.16542	2.28e-07	1.42e-05
4793	ENSG00000104825	NFKBIB	NFKB inhibitor beta	2.88632	2.28e-07	1.42e-05
7153	ENSG00000131747	TOP2A	DNA topoisomerase II alpha	-4.70811	2.28e-07	1.42e-05
79633	ENSG00000196159	FAT4	FAT atypical cadherin 4	-4.42346	2.3e-07	1.42e-05
6446	ENSG00000118515	SGK1	serum/glucocorticoid regulated kinase 1	-2.81469	2.3e-07	1.42e-05
84168	ENSG00000169604	ANTXR1	ANTXR cell adhesion molecule 1	-2.80564	2.31e-07	1.42e-05
91683	ENSG00000173227	SYT12	synaptotagmin 12	-3.65638	2.46e-07	1.5e-05
972	ENSG00000019582	CD74	CD74 molecule	4.68832	2.47e-07	1.5e-05
131583	ENSG00000185112	FAM43A	family with sequence similarity 43 member A	3.19842	2.49e-07	1.5e-05
8612	ENSG00000141934	PLPP2	phospholipid phosphatase 2	-3.51793	2.49e-07	1.5e-05
23005	ENSG00000137802	MAPKBP1	mitogen-activated protein kinase binding protein 1	2.8889	2.5e-07	1.5e-05
388796	ENSG00000196756	SNHG17	small nucleolar RNA host gene 17	3.15495	2.57e-07	1.54e-05
3552	ENSG00000115008	IL1A	interleukin 1 alpha	2.82866	2.59e-07	1.54e-05
391	ENSG00000177105	RHOG	ras homolog family member G	2.90531	2.61e-07	1.54e-05
2627	ENSG00000141448	GATA6	GATA binding protein 6	3.46419	2.61e-07	1.54e-05
54361	ENSG00000162552	WNT4	Wnt family member 4	4.14573	2.63e-07	1.54e-05
105371414	ENSG00000260279	LOC105371414	uncharacterized LOC105371414	3.29186	2.64e-07	1.54e-05
6695	ENSG00000152377	SPOCK1	SPARC (osteonectin), cwcv and kazal like domains proteoglycan 1	4.15698	2.66e-07	1.55e-05
91010	ENSG00000161791	FMNL3	formin like 3	3.6746	2.69e-07	1.55e-05
5654	ENSG00000166033	HTRA1	HtrA serine peptidase 1	-3.20001	2.71e-07	1.55e-05
9367	ENSG00000123595	RAB9A	RAB9A, member RAS oncogene family	2.74432	2.77e-07	1.58e-05
4141	ENSG00000166986	MARS1	methionyl-tRNA synthetase 1	2.88242	2.83e-07	1.61e-05
2918	ENSG00000179603	GRM8	glutamate metabotropic receptor 8	5.99713	2.88e-07	1.62e-05
79931	ENSG00000050730	TNIP3	TNFAIP3 interacting protein 3	2.86439	2.89e-07	1.62e-05
6510	ENSG00000105281	SLC1A5	solute carrier family 1 member 5	2.94868	2.92e-07	1.63e-05
1662	ENSG00000178105	DDX10	DEAD-box helicase 10	2.81566	2.92e-07	1.63e-05
64782	ENSG00000181026	AEN	apoptosis enhancing nuclease	2.82339	2.93e-07	1.63e-05
2535	ENSG00000180340	FZD2	frizzled class receptor 2	-3.6286	2.98e-07	1.64e-05
3219	ENSG00000170689	HOXB9	homeobox B9	3.85733	2.98e-07	1.64e-05
23180	ENSG00000131378	RFTN1	raftlin, lipid raft linker 1	4.47489	3e-07	1.65e-05
9414	ENSG00000119139	TJP2	tight junction protein 2	3.92032	3.08e-07	1.68e-05
2534	ENSG00000010810	FYN	FYN proto-oncogene, Src family tyrosine kinase	4.15777	3.08e-07	1.68e-05
8125	ENSG00000140350	ANP32A	acidic nuclear phosphoprotein 32 family member A	-2.80754	3.12e-07	1.68e-05
4856	ENSG00000136999	CCN3	cellular communication network factor 3	-3.54824	3.13e-07	1.68e-05
5580	ENSG00000163932	PRKCD	protein kinase C delta	3.0249	3.16e-07	1.68e-05
84189	ENSG00000184564	SLITRK6	SLIT and NTRK like family member 6	-5.68484	3.16e-07	1.68e-05
444	ENSG00000198363	ASPH	aspartate beta-hydroxylase	-2.90281	3.17e-07	1.68e-05
6422	ENSG00000104332	SFRP1	secreted frizzled related protein 1	-3.50107	3.17e-07	1.68e-05
6301	ENSG00000031698	SARS1	seryl-tRNA synthetase 1	2.83225	3.19e-07	1.68e-05
10475	ENSG00000112343	TRIM38	tripartite motif containing 38	2.82287	3.2e-07	1.68e-05
25805	ENSG00000095739	BAMBI	BMP and activin membrane bound inhibitor	3.45778	3.24e-07	1.69e-05
9879	ENSG00000145833	DDX46	DEAD-box helicase 46	-2.87482	3.25e-07	1.69e-05
79718	ENSG00000177565	TBL1XR1	TBL1X receptor 1	-3.19469	3.26e-07	1.69e-05
80714	ENSG00000105717	PBX4	PBX homeobox 4	3.80414	3.27e-07	1.69e-05
3755	ENSG00000026559	KCNG1	potassium voltage-gated channel modifier subfamily G member 1	3.70035	3.28e-07	1.69e-05
9935	ENSG00000204103	MAFB	MAF bZIP transcription factor B	4.53958	3.3e-07	1.7e-05
148022	ENSG00000127666	TICAM1	toll like receptor adaptor molecule 1	2.8208	3.31e-07	1.7e-05
53917	ENSG00000169228	RAB24	RAB24, member RAS oncogene family	2.80822	3.34e-07	1.7e-05
2000	ENSG00000102034	ELF4	E74 like ETS transcription factor 4	2.9	3.34e-07	1.7e-05
79631	ENSG00000140598	EFL1	elongation factor like GTPase 1	2.64044	3.36e-07	1.7e-05
6472	ENSG00000182199	SHMT2	serine hydroxymethyltransferase 2	3.02426	3.41e-07	1.71e-05
91584	ENSG00000221866	PLXNA4	plexin A4	8.25897	3.43e-07	1.71e-05
148932	ENSG00000142961	MOB3C	MOB kinase activator 3C	2.7104	3.43e-07	1.71e-05
150365	ENSG00000167077	MEI1	meiotic double-stranded break formation protein 1	3.66576	3.46e-07	1.73e-05
80020	ENSG00000100350	FOXRED2	FAD dependent oxidoreductase domain containing 2	-3.23725	3.49e-07	1.73e-05
3918	ENSG00000058085	LAMC2	laminin subunit gamma 2	3.69935	3.52e-07	1.73e-05
4790	ENSG00000109320	NFKB1	nuclear factor kappa B subunit 1	2.8905	3.52e-07	1.73e-05
7049	ENSG00000069702	TGFBR3	transforming growth factor beta receptor 3	-3.23096	3.53e-07	1.73e-05
79801	ENSG00000171241	SHCBP1	SHC binding and spindle associated 1	-3.91573	3.53e-07	1.73e-05
4854	ENSG00000074181	NOTCH3	notch receptor 3	-3.29845	3.55e-07	1.73e-05
5069	ENSG00000182752	PAPPA	pappalysin 1	-3.31811	3.56e-07	1.73e-05
1831	ENSG00000157514	TSC22D3	TSC22 domain family member 3	4.17293	3.63e-07	1.74e-05
9968	ENSG00000184634	MED12	mediator complex subunit 12	2.93083	3.63e-07	1.74e-05
11041	ENSG00000174684	B4GAT1	beta-1,4-glucuronyltransferase 1	-3.27564	3.64e-07	1.74e-05
6907	ENSG00000101849	TBL1X	transducin beta like 1 X-linked	-2.84001	3.65e-07	1.74e-05
983	ENSG00000170312	CDK1	cyclin dependent kinase 1	-3.77639	3.66e-07	1.74e-05
4041	ENSG00000162337	LRP5	LDL receptor related protein 5	-2.73584	3.69e-07	1.74e-05
7673	ENSG00000159885	ZNF222	zinc finger protein 222	2.99328	3.7e-07	1.74e-05
1952	ENSG00000143126	CELSR2	cadherin EGF LAG seven-pass G-type receptor 2	-3.46806	3.71e-07	1.74e-05
10782	ENSG00000171606	ZNF274	zinc finger protein 274	2.73527	3.72e-07	1.74e-05
22882	ENSG00000178764	ZHX2	zinc fingers and homeoboxes 2	2.97231	3.75e-07	1.74e-05
8877	ENSG00000176170	SPHK1	sphingosine kinase 1	4.96098	3.76e-07	1.74e-05
958	ENSG00000101017	CD40	CD40 molecule	2.87768	3.76e-07	1.74e-05
5265	ENSG00000197249	SERPINA1	serpin family A member 1	3.0744	3.76e-07	1.74e-05
2648	ENSG00000108773	KAT2A	lysine acetyltransferase 2A	-3.02651	3.87e-07	1.78e-05
113675	ENSG00000139410	SDSL	serine dehydratase like	2.97699	3.87e-07	1.78e-05
7041	ENSG00000140682	TGFB1I1	transforming growth factor beta 1 induced transcript 1	2.62628	3.9e-07	1.79e-05
644815	ENSG00000188522	FAM83G	family with sequence similarity 83 member G	3.00154	3.91e-07	1.79e-05
23642	ENSG00000255717	SNHG1	small nucleolar RNA host gene 1	2.62287	3.92e-07	1.79e-05
1475	ENSG00000121552	CSTA	cystatin A	3.79821	3.96e-07	1.79e-05
1263	ENSG00000173846	PLK3	polo like kinase 3	2.82976	3.97e-07	1.79e-05
55699	ENSG00000067704	IARS2	isoleucyl-tRNA synthetase 2, mitochondrial	-2.66848	3.97e-07	1.79e-05
84918	ENSG00000120256	LRP11	LDL receptor related protein 11	-2.71984	4.01e-07	1.79e-05
6666	ENSG00000177732	SOX12	SRY-box transcription factor 12	-5.47512	4.01e-07	1.79e-05
51378	ENSG00000101280	ANGPT4	angiopoietin 4	5.30793	4.03e-07	1.8e-05
4001	ENSG00000113368	LMNB1	lamin B1	-3.31419	4.06e-07	1.8e-05
8436	ENSG00000168497	CAVIN2	caveolae associated protein 2	-3.49867	4.08e-07	1.81e-05
23310	ENSG00000151503	NCAPD3	non-SMC condensin II complex subunit D3	-3.58265	4.18e-07	1.85e-05
8717	ENSG00000102871	TRADD	TNFRSF1A associated via death domain	2.56563	4.24e-07	1.87e-05
9546	ENSG00000011132	APBA3	amyloid beta precursor protein binding family A member 3	2.69579	4.3e-07	1.89e-05
4783	ENSG00000165030	NFIL3	nuclear factor, interleukin 3 regulated	3.11992	4.31e-07	1.89e-05
3269	ENSG00000196639	HRH1	histamine receptor H1	2.55519	4.35e-07	1.9e-05
665	ENSG00000104765	BNIP3L	BCL2 interacting protein 3 like	-2.57744	4.37e-07	1.9e-05
8605	ENSG00000105499	PLA2G4C	phospholipase A2 group IVC	2.80952	4.41e-07	1.91e-05
8645	ENSG00000164626	KCNK5	potassium two pore domain channel subfamily K member 5	4.72545	4.47e-07	1.93e-05
6364	ENSG00000115009	CCL20	C-C motif chemokine ligand 20	3.88572	4.49e-07	1.93e-05
3475	ENSG00000006652	IFRD1	interferon related developmental regulator 1	2.59314	4.51e-07	1.93e-05
8482	ENSG00000138623	SEMA7A	semaphorin 7A (John Milton Hagen blood group)	4.14465	4.51e-07	1.93e-05
1356	ENSG00000047457	CP	ceruloplasmin	-4.04464	4.53e-07	1.93e-05
65264	ENSG00000159202	UBE2Z	ubiquitin conjugating enzyme E2 Z	2.80434	4.57e-07	1.94e-05
162282	ENSG00000153930	ANKFN1	ankyrin repeat and fibronectin type III domain containing 1	4.45794	4.62e-07	1.96e-05
6319	ENSG00000099194	SCD	stearoyl-CoA desaturase	-3.5092	4.64e-07	1.96e-05
100862671	ENSG00000281991	TMEM265	transmembrane protein 265	3.12117	4.66e-07	1.96e-05
4017	ENSG00000134013	LOXL2	lysyl oxidase like 2	-2.90793	4.73e-07	1.98e-05
8565	ENSG00000134684	YARS1	tyrosyl-tRNA synthetase 1	2.6216	4.74e-07	1.98e-05
54839	ENSG00000137821	LRRC49	leucine rich repeat containing 49	3.21299	4.77e-07	1.99e-05
154064	ENSG00000155918	RAET1L	retinoic acid early transcript 1L	5.11967	4.8e-07	1.99e-05
1869	ENSG00000101412	E2F1	E2F transcription factor 1	-3.17003	4.82e-07	2e-05
890	ENSG00000145386	CCNA2	cyclin A2	-4.43197	4.85e-07	2e-05
3162	ENSG00000100292	HMOX1	heme oxygenase 1	2.64649	4.89e-07	2.01e-05
83931	ENSG00000196182	STK40	serine/threonine kinase 40	2.53627	4.9e-07	2.01e-05
6804	ENSG00000106089	STX1A	syntaxin 1A	2.78124	4.93e-07	2.02e-05
5025	ENSG00000135124	P2RX4	purinergic receptor P2X 4	2.56367	4.96e-07	2.02e-05
23179	ENSG00000143344	RGL1	ral guanine nucleotide dissociation stimulator like 1	4.16015	4.97e-07	2.02e-05
5806	ENSG00000163661	PTX3	pentraxin 3	2.7422	5.07e-07	2.05e-05
2619	ENSG00000180447	GAS1	growth arrest specific 1	-4.74971	5.07e-07	2.05e-05
101929010	ENSG00000237914	SIRPG-AS1	SIRPG antisense RNA 1	-4.46807	5.12e-07	2.06e-05
2149	ENSG00000181104	F2R	coagulation factor II thrombin receptor	-4.45492	5.15e-07	2.07e-05
55240	ENSG00000115107	STEAP3	STEAP3 metalloreductase	-3.66447	5.17e-07	2.07e-05
7461	ENSG00000106665	CLIP2	CAP-Gly domain containing linker protein 2	2.61713	5.22e-07	2.09e-05
9580	ENSG00000143842	SOX13	SRY-box transcription factor 13	2.78867	5.27e-07	2.1e-05
4814	ENSG00000131669	NINJ1	ninjurin 1	2.4991	5.32e-07	2.11e-05
10019	ENSG00000111252	SH2B3	SH2B adaptor protein 3	2.75198	5.36e-07	2.12e-05
83874	ENSG00000099992	TBC1D10A	TBC1 domain family member 10A	2.61801	5.37e-07	2.12e-05
1540	ENSG00000083799	CYLD	CYLD lysine 63 deubiquitinase	2.89118	5.38e-07	2.12e-05
27074	ENSG00000078081	LAMP3	lysosomal associated membrane protein 3	4.02081	5.4e-07	2.12e-05
5591	ENSG00000253729	PRKDC	protein kinase, DNA-activated, catalytic subunit	-3.29498	5.42e-07	2.12e-05
6596	ENSG00000071794	HLTF	helicase like transcription factor	-2.89343	5.46e-07	2.13e-05
5347	ENSG00000166851	PLK1	polo like kinase 1	-3.83017	5.53e-07	2.15e-05
219988	ENSG00000166889	PATL1	PAT1 homolog 1, processing body mRNA decay factor	2.58261	5.62e-07	2.18e-05
2241	ENSG00000151422	FER	FER tyrosine kinase	2.87846	5.71e-07	2.21e-05
7357	ENSG00000148154	UGCG	UDP-glucose ceramide glucosyltransferase	-2.69921	5.73e-07	2.21e-05
55281	ENSG00000146859	TMEM140	transmembrane protein 140	2.715	5.76e-07	2.21e-05
7127	ENSG00000185215	TNFAIP2	TNF alpha induced protein 2	3.36969	5.77e-07	2.21e-05
55362	ENSG00000137216	TMEM63B	transmembrane protein 63B	2.75662	5.8e-07	2.21e-05
7849	ENSG00000125618	PAX8	paired box 8	3.87739	5.81e-07	2.21e-05
3673	ENSG00000164171	ITGA2	integrin subunit alpha 2	-2.90793	5.84e-07	2.22e-05
56938	ENSG00000029153	ARNTL2	aryl hydrocarbon receptor nuclear translocator like 2	2.85712	5.9e-07	2.23e-05
7327	ENSG00000184787	UBE2G2	ubiquitin conjugating enzyme E2 G2	-2.61072	5.99e-07	2.25e-05
65117	ENSG00000111011	RSRC2	arginine and serine rich coiled-coil 2	2.66276	6.01e-07	2.25e-05
375449	ENSG00000069020	MAST4	microtubule associated serine/threonine kinase family member 4	3.22549	6.02e-07	2.25e-05
6373	ENSG00000169248	CXCL11	C-X-C motif chemokine ligand 11	4.95559	6.02e-07	2.25e-05
43	ENSG00000087085	ACHE	acetylcholinesterase (Cartwright blood group)	4.86572	6.05e-07	2.25e-05
8444	ENSG00000143479	DYRK3	dual specificity tyrosine phosphorylation regulated kinase 3	2.93223	6.05e-07	2.25e-05
355	ENSG00000026103	FAS	Fas cell surface death receptor	2.43922	6.09e-07	2.26e-05
11277	ENSG00000213689	TREX1	three prime repair exonuclease 1	2.4404	6.15e-07	2.27e-05
1122	ENSG00000203668	CHML	CHM like Rab escort protein	-3.36812	6.16e-07	2.27e-05
23558	ENSG00000132471	WBP2	WW domain binding protein 2	2.50755	6.17e-07	2.27e-05
51175	ENSG00000074935	TUBE1	tubulin epsilon 1	3.03269	6.19e-07	2.27e-05
51495	ENSG00000074696	HACD3	3-hydroxyacyl-CoA dehydratase 3	-2.49666	6.22e-07	2.27e-05
115701	ENSG00000198796	ALPK2	alpha kinase 2	4.24651	6.23e-07	2.27e-05
6241	ENSG00000171848	RRM2	ribonucleotide reductase regulatory subunit M2	-4.94186	6.24e-07	2.27e-05
3371	ENSG00000041982	TNC	tenascin C	2.8911	6.26e-07	2.27e-05
8676	ENSG00000135604	STX11	syntaxin 11	3.25716	6.34e-07	2.3e-05
29128	ENSG00000276043	UHRF1	ubiquitin like with PHD and ring finger domains 1	-4.00036	6.4e-07	2.31e-05
427	ENSG00000104763	ASAH1	N-acylsphingosine amidohydrolase 1	-2.45343	6.4e-07	2.31e-05
7857	ENSG00000171951	SCG2	secretogranin II	-3.91494	6.42e-07	2.31e-05
5999	ENSG00000117152	RGS4	regulator of G protein signaling 4	3.56354	6.46e-07	2.31e-05
7133	ENSG00000028137	TNFRSF1B	TNF receptor superfamily member 1B	5.42346	6.56e-07	2.34e-05
93429	ENSG00000268460	LOC93429	uncharacterized LOC93429	4.72204	6.56e-07	2.34e-05
9319	ENSG00000071539	TRIP13	thyroid hormone receptor interactor 13	-3.20169	6.58e-07	2.34e-05
3667	ENSG00000169047	IRS1	insulin receptor substrate 1	-2.95327	6.63e-07	2.35e-05
650	ENSG00000125845	BMP2	bone morphogenetic protein 2	3.47326	6.64e-07	2.35e-05
171546	ENSG00000165389	SPTSSA	serine palmitoyltransferase small subunit A	-2.86317	6.67e-07	2.35e-05
55707	ENSG00000157191	NECAP2	NECAP endocytosis associated 2	2.44073	6.71e-07	2.36e-05
6573	ENSG00000173638	SLC19A1	solute carrier family 19 member 1	-3.63254	6.75e-07	2.37e-05
282616	ENSG00000183709	IFNL2	interferon lambda 2	6.84529	6.81e-07	2.38e-05
9308	ENSG00000112149	CD83	CD83 molecule	4.45817	6.83e-07	2.38e-05
83638	ENSG00000175573	C11orf68	chromosome 11 open reading frame 68	2.46068	6.92e-07	2.4e-05
4085	ENSG00000164109	MAD2L1	mitotic arrest deficient 2 like 1	-3.29285	6.93e-07	2.4e-05
79956	ENSG00000099219	ERMP1	endoplasmic reticulum metallopeptidase 1	-3.20801	7e-07	2.41e-05
3484	ENSG00000146678	IGFBP1	insulin like growth factor binding protein 1	-2.77559	7.01e-07	2.41e-05
6696	ENSG00000118785	SPP1	secreted phosphoprotein 1	-3.00354	7.02e-07	2.41e-05
8883	ENSG00000159593	NAE1	NEDD8 activating enzyme E1 subunit 1	-2.7185	7.05e-07	2.41e-05
117195	ENSG00000179826	MRGPRX3	MAS related GPR family member X3	4.27386	7.1e-07	2.42e-05
55917	ENSG00000143079	CTTNBP2NL	CTTNBP2 N-terminal like	2.45585	7.12e-07	2.42e-05
23118	ENSG00000055208	TAB2	TGF-beta activated kinase 1 (MAP3K7) binding protein 2	2.40025	7.14e-07	2.42e-05
9181	ENSG00000116584	ARHGEF2	Rho/Rac guanine nucleotide exchange factor 2	2.52629	7.15e-07	2.42e-05
9788	ENSG00000170873	MTSS1	MTSS I-BAR domain containing 1	4.06723	7.23e-07	2.44e-05
134359	ENSG00000152359	POC5	POC5 centriolar protein	2.80848	7.28e-07	2.44e-05
1063	ENSG00000117724	CENPF	centromere protein F	-4.56317	7.29e-07	2.44e-05
91947	ENSG00000140450	ARRDC4	arrestin domain containing 4	2.50182	7.29e-07	2.44e-05
56006	ENSG00000105771	SMG9	SMG9 nonsense mediated mRNA decay factor	2.89112	7.45e-07	2.49e-05
7852	ENSG00000121966	CXCR4	C-X-C motif chemokine receptor 4	-3.31757	7.5e-07	2.5e-05
441951	ENSG00000177410	ZFAS1	ZNFX1 antisense RNA 1	2.45271	7.54e-07	2.51e-05
5931	ENSG00000102054	RBBP7	RB binding protein 7, chromatin remodeling factor	-2.43622	7.55e-07	2.51e-05
2669	ENSG00000164949	GEM	GTP binding protein overexpressed in skeletal muscle	3.58575	7.58e-07	2.51e-05
5970	ENSG00000173039	RELA	RELA proto-oncogene, NF-kB subunit	2.56118	7.7e-07	2.55e-05
51343	ENSG00000105325	FZR1	fizzy and cell division cycle 20 related 1	2.42009	7.79e-07	2.56e-05
3678	ENSG00000161638	ITGA5	integrin subunit alpha 5	2.41982	7.82e-07	2.56e-05
10626	ENSG00000221926	TRIM16	tripartite motif containing 16	2.37042	7.89e-07	2.58e-05
142	ENSG00000143799	PARP1	poly(ADP-ribose) polymerase 1	-2.47078	8.03e-07	2.62e-05
83478	ENSG00000138639	ARHGAP24	Rho GTPase activating protein 24	3.12191	8.05e-07	2.62e-05
84941	ENSG00000196684	HSH2D	hematopoietic SH2 domain containing	2.68515	8.18e-07	2.66e-05
79446	ENSG00000176473	WDR25	WD repeat domain 25	2.57626	8.25e-07	2.67e-05
80063	ENSG00000166669	ATF7IP2	activating transcription factor 7 interacting protein 2	2.95556	8.33e-07	2.69e-05
7128	ENSG00000118503	TNFAIP3	TNF alpha induced protein 3	2.62994	8.34e-07	2.69e-05
79901	ENSG00000071967	CYBRD1	cytochrome b reductase 1	-2.59536	8.38e-07	2.69e-05
1525	ENSG00000154639	CXADR	CXADR Ig-like cell adhesion molecule	-3.31544	8.38e-07	2.69e-05
9055	ENSG00000198901	PRC1	protein regulator of cytokinesis 1	-3.18597	8.4e-07	2.69e-05
23225	ENSG00000132182	NUP210	nucleoporin 210	-2.4728	8.44e-07	2.69e-05
2323	ENSG00000090554	FLT3LG	fms related receptor tyrosine kinase 3 ligand	2.8956	8.48e-07	2.69e-05
124540	ENSG00000153944	MSI2	musashi RNA binding protein 2	-3.7241	8.48e-07	2.69e-05
6811	ENSG00000162236	STX5	syntaxin 5	2.41695	8.66e-07	2.74e-05
148189	ENSG00000261824	LINC00662	long intergenic non-protein coding RNA 662	2.8375	8.69e-07	2.74e-05
7275	ENSG00000166402	TUB	TUB bipartite transcription factor	-3.8439	8.7e-07	2.74e-05
54980	ENSG00000115998	C2orf42	chromosome 2 open reading frame 42	2.87981	8.84e-07	2.78e-05
6541	ENSG00000139514	SLC7A1	solute carrier family 7 member 1	2.63737	8.93e-07	2.8e-05
3624	ENSG00000122641	INHBA	inhibin subunit beta A	3.58378	8.93e-07	2.8e-05
154043	ENSG00000153721	CNKSR3	CNKSR family member 3	3.46718	8.98e-07	2.8e-05
2050	ENSG00000196411	EPHB4	EPH receptor B4	-2.73319	9.03e-07	2.81e-05
3574	ENSG00000104432	IL7	interleukin 7	2.83968	9.03e-07	2.81e-05
135228	ENSG00000156535	CD109	CD109 molecule	-2.63945	9.07e-07	2.81e-05
2246	ENSG00000113578	FGF1	fibroblast growth factor 1	3.20334	9.08e-07	2.81e-05
4436	ENSG00000095002	MSH2	mutS homolog 2	-3.27637	9.12e-07	2.82e-05
440465	ENSG00000226137	BAIAP2-DT	BAIAP2 divergent transcript	-3.94201	9.31e-07	2.86e-05
5271	ENSG00000166401	SERPINB8	serpin family B member 8	2.37699	9.31e-07	2.86e-05
55080	ENSG00000139192	TAPBPL	TAP binding protein like	2.49542	9.33e-07	2.86e-05
11033	ENSG00000105963	ADAP1	ArfGAP with dual PH domains 1	3.36564	9.35e-07	2.86e-05
104	ENSG00000197381	ADARB1	adenosine deaminase RNA specific B1	-3.79629	9.49e-07	2.9e-05
132720	ENSG00000174749	FAM241A	family with sequence similarity 241 member A	2.51065	9.53e-07	2.9e-05
3601	ENSG00000134470	IL15RA	interleukin 15 receptor subunit alpha	3.11128	9.57e-07	2.91e-05
4792	ENSG00000100906	NFKBIA	NFKB inhibitor alpha	2.45998	9.62e-07	2.91e-05
23224	ENSG00000054654	SYNE2	spectrin repeat containing nuclear envelope protein 2	-3.33633	9.64e-07	2.91e-05
645553	ENSG00000268621	IGFL2-AS1	IGFL2 antisense RNA 1	-3.29581	9.67e-07	2.92e-05
8692	ENSG00000068001	HYAL2	hyaluronidase 2	-2.67154	9.73e-07	2.93e-05
90326	ENSG00000041988	THAP3	THAP domain containing 3	2.66898	9.89e-07	2.97e-05
152302	ENSG00000186162	CIDECP1	cell death inducing DFFA like effector c pseudogene 1	3.01766	9.94e-07	2.98e-05
1374	ENSG00000110090	CPT1A	carnitine palmitoyltransferase 1A	-2.3798	9.97e-07	2.98e-05
1946	ENSG00000184349	EFNA5	ephrin A5	-2.74107	1.01e-06	3.02e-05
85450	ENSG00000148841	ITPRIP	inositol 1,4,5-trisphosphate receptor interacting protein	2.56236	1.02e-06	3.04e-05
23710	ENSG00000139112	GABARAPL1	GABA type A receptor associated protein like 1	2.305	1.04e-06	3.09e-05
1960	ENSG00000179388	EGR3	early growth response 3	6.17221	1.05e-06	3.11e-05
90355	ENSG00000181751	MACIR	macrophage immunometabolism regulator	-2.59313	1.05e-06	3.11e-05
6737	ENSG00000132109	TRIM21	tripartite motif containing 21	2.61468	1.05e-06	3.11e-05
55754	ENSG00000112697	TMEM30A	transmembrane protein 30A	-2.31698	1.06e-06	3.12e-05
9156	ENSG00000174371	EXO1	exonuclease 1	-3.49824	1.1e-06	3.22e-05
29982	ENSG00000148572	NRBF2	nuclear receptor binding factor 2	2.45753	1.11e-06	3.26e-05
5277	ENSG00000165195	PIGA	phosphatidylinositol glycan anchor biosynthesis class A	2.45774	1.12e-06	3.28e-05
9260	ENSG00000196923	PDLIM7	PDZ and LIM domain 7	2.60763	1.13e-06	3.3e-05
9907	ENSG00000242802	AP5Z1	adaptor related protein complex 5 subunit zeta 1	2.3763	1.13e-06	3.3e-05
224	ENSG00000072210	ALDH3A2	aldehyde dehydrogenase 3 family member A2	-2.38947	1.15e-06	3.33e-05
100499467	ENSG00000227036	LINC00673	long intergenic non-protein coding RNA 673	2.67406	1.15e-06	3.33e-05
493	ENSG00000058668	ATP2B4	ATPase plasma membrane Ca2+ transporting 4	2.4145	1.15e-06	3.33e-05
9209	ENSG00000093167	LRRFIP2	LRR binding FLII interacting protein 2	2.2936	1.16e-06	3.33e-05
3613	ENSG00000141401	IMPA2	inositol monophosphatase 2	-3.20009	1.17e-06	3.36e-05
2013	ENSG00000213853	EMP2	epithelial membrane protein 2	-3.06507	1.17e-06	3.36e-05
26093	ENSG00000105321	CCDC9	coiled-coil domain containing 9	2.29127	1.17e-06	3.36e-05
27351	ENSG00000100418	DESI1	desumoylating isopeptidase 1	2.30814	1.18e-06	3.38e-05
4780	ENSG00000116044	NFE2L2	nuclear factor, erythroid 2 like 2	2.30218	1.19e-06	3.38e-05
11340	ENSG00000120699	EXOSC8	exosome component 8	2.41583	1.19e-06	3.39e-05
374655	ENSG00000140548	ZNF710	zinc finger protein 710	2.68824	1.19e-06	3.39e-05
7112	ENSG00000120802	TMPO	thymopoietin	-2.53827	1.19e-06	3.39e-05
54443	ENSG00000011426	ANLN	anillin actin binding protein	-3.25616	1.21e-06	3.42e-05
22859	ENSG00000072071	ADGRL1	adhesion G protein-coupled receptor L1	-2.78551	1.21e-06	3.42e-05
158160	ENSG00000099251	HSD17B7P2	hydroxysteroid 17-beta dehydrogenase 7 pseudogene 2	3.94173	1.22e-06	3.42e-05
153830	ENSG00000145860	RNF145	ring finger protein 145	-2.27681	1.22e-06	3.42e-05
3832	ENSG00000138160	KIF11	kinesin family member 11	-3.32316	1.23e-06	3.44e-05
53373	ENSG00000186815	TPCN1	two pore segment channel 1	-2.58466	1.23e-06	3.44e-05
146223	ENSG00000183723	CMTM4	CKLF like MARVEL transmembrane domain containing 4	-2.71085	1.23e-06	3.44e-05
10456	ENSG00000143575	HAX1	HCLS1 associated protein X-1	2.45484	1.24e-06	3.45e-05
8971	ENSG00000184897	H1-10	H1.10 linker histone	2.29932	1.24e-06	3.46e-05
2969	ENSG00000263001	GTF2I	general transcription factor IIi	-3.00949	1.25e-06	3.47e-05
10809	ENSG00000214530	STARD10	StAR related lipid transfer domain containing 10	2.53365	1.25e-06	3.47e-05
55247	ENSG00000109674	NEIL3	nei like DNA glycosylase 3	-4.38073	1.26e-06	3.47e-05
146909	ENSG00000186185	KIF18B	kinesin family member 18B	-3.93041	1.26e-06	3.47e-05
79158	ENSG00000111670	GNPTAB	N-acetylglucosamine-1-phosphate transferase subunits alpha and beta	-2.6384	1.27e-06	3.48e-05
100134229	ENSG00000260231	KDM7A-DT	KDM7A divergent transcript	3.65278	1.27e-06	3.5e-05
123720	ENSG00000156232	WHAMM	WASP homolog associated with actin, golgi membranes and microtubules	2.54046	1.29e-06	3.52e-05
338596	ENSG00000148488	ST8SIA6	ST8 alpha-N-acetyl-neuraminide alpha-2,8-sialyltransferase 6	-4.5537	1.29e-06	3.52e-05
3790	ENSG00000170745	KCNS3	potassium voltage-gated channel modifier subfamily S member 3	4.33669	1.29e-06	3.52e-05
50944	ENSG00000161681	SHANK1	SH3 and multiple ankyrin repeat domains 1	4.12363	1.3e-06	3.52e-05
51747	ENSG00000108848	LUC7L3	LUC7 like 3 pre-mRNA splicing factor	-2.88366	1.3e-06	3.52e-05
10139	ENSG00000101246	ARFRP1	ADP ribosylation factor related protein 1	2.40201	1.3e-06	3.52e-05
64005	ENSG00000136286	MYO1G	myosin IG	4.96813	1.3e-06	3.52e-05
5046	ENSG00000140479	PCSK6	proprotein convertase subtilisin/kexin type 6	-3.04735	1.3e-06	3.52e-05
93474	ENSG00000277462	ZNF670	zinc finger protein 670	3.32224	1.31e-06	3.52e-05
27115	ENSG00000171408	PDE7B	phosphodiesterase 7B	-3.01308	1.31e-06	3.52e-05
5287	ENSG00000133056	PIK3C2B	phosphatidylinositol-4-phosphate 3-kinase catalytic subunit type 2 beta	-3.44247	1.31e-06	3.53e-05
23258	ENSG00000184014	DENND5A	DENN domain containing 5A	2.82299	1.32e-06	3.53e-05
5794	ENSG00000080031	PTPRH	protein tyrosine phosphatase receptor type H	2.42973	1.33e-06	3.54e-05
55326	ENSG00000155189	AGPAT5	1-acylglycerol-3-phosphate O-acyltransferase 5	-3.18579	1.33e-06	3.54e-05
6525	ENSG00000183963	SMTN	smoothelin	2.2187	1.33e-06	3.54e-05
10424	ENSG00000164040	PGRMC2	progesterone receptor membrane component 2	-2.26424	1.33e-06	3.54e-05
116987	ENSG00000157985	AGAP1	ArfGAP with GTPase domain, ankyrin repeat and PH domain 1	-2.63479	1.35e-06	3.58e-05
284611	ENSG00000162636	FAM102B	family with sequence similarity 102 member B	-2.77741	1.36e-06	3.61e-05
7514	ENSG00000082898	XPO1	exportin 1	-2.29488	1.37e-06	3.61e-05
3656	ENSG00000134070	IRAK2	interleukin 1 receptor associated kinase 2	2.21406	1.37e-06	3.61e-05
6520	ENSG00000168003	SLC3A2	solute carrier family 3 member 2	2.42292	1.37e-06	3.62e-05
5165	ENSG00000067992	PDK3	pyruvate dehydrogenase kinase 3	-2.98888	1.39e-06	3.64e-05
157638	ENSG00000168672	LRATD2	LRAT domain containing 2	2.6926	1.39e-06	3.64e-05
23306	ENSG00000166881	NEMP1	nuclear envelope integral membrane protein 1	3.35915	1.4e-06	3.65e-05
64219	ENSG00000181191	PJA1	praja ring finger ubiquitin ligase 1	2.2391	1.4e-06	3.65e-05
25959	ENSG00000197256	KANK2	KN motif and ankyrin repeat domains 2	-3.00289	1.4e-06	3.65e-05
388282	ENSG00000187185	LOC388282	uncharacterized LOC388282	-4.54601	1.41e-06	3.66e-05
5984	ENSG00000163918	RFC4	replication factor C subunit 4	-3.09177	1.42e-06	3.68e-05
9375	ENSG00000125304	TM9SF2	transmembrane 9 superfamily member 2	-2.2096	1.42e-06	3.68e-05
6591	ENSG00000019549	SNAI2	snail family transcriptional repressor 2	5.90258	1.42e-06	3.68e-05
5641	ENSG00000100600	LGMN	legumain	2.34251	1.43e-06	3.68e-05
91283	ENSG00000066697	MSANTD3	Myb/SANT DNA binding domain containing 3	2.22783	1.43e-06	3.68e-05
10217	ENSG00000144677	CTDSPL	CTD small phosphatase like	-3.19128	1.44e-06	3.68e-05
8165	ENSG00000121057	AKAP1	A-kinase anchoring protein 1	-2.85162	1.44e-06	3.68e-05
5321	ENSG00000116711	PLA2G4A	phospholipase A2 group IVA	3.26016	1.45e-06	3.68e-05
4015	ENSG00000113083	LOX	lysyl oxidase	-2.20697	1.45e-06	3.68e-05
89797	ENSG00000166833	NAV2	neuron navigator 2	4.38502	1.45e-06	3.68e-05
10010	ENSG00000136560	TANK	TRAF family member associated NFKB activator	2.17734	1.45e-06	3.68e-05
129450	ENSG00000162971	TYW5	tRNA-yW synthesizing protein 5	2.71715	1.46e-06	3.68e-05
11335	ENSG00000122565	CBX3	chromobox 3	-2.20305	1.46e-06	3.68e-05
63917	ENSG00000178234	GALNT11	polypeptide N-acetylgalactosaminyltransferase 11	-3.08478	1.46e-06	3.68e-05
51296	ENSG00000110446	SLC15A3	solute carrier family 15 member 3	2.64622	1.46e-06	3.68e-05
92344	ENSG00000120370	GORAB	golgin, RAB6 interacting	2.65678	1.46e-06	3.68e-05
10148	ENSG00000105246	EBI3	Epstein-Barr virus induced 3	5.015	1.47e-06	3.68e-05
4089	ENSG00000141646	SMAD4	SMAD family member 4	2.75125	1.47e-06	3.69e-05
255488	ENSG00000137393	RNF144B	ring finger protein 144B	2.74974	1.47e-06	3.69e-05
7444	ENSG00000028116	VRK2	VRK serine/threonine kinase 2	2.61306	1.48e-06	3.7e-05
6542	ENSG00000003989	SLC7A2	solute carrier family 7 member 2	3.78661	1.48e-06	3.7e-05
10112	ENSG00000112984	KIF20A	kinesin family member 20A	-4.42285	1.49e-06	3.7e-05
6426	ENSG00000136450	SRSF1	serine and arginine rich splicing factor 1	-2.23212	1.49e-06	3.7e-05
7439	ENSG00000167995	BEST1	bestrophin 1	4.78122	1.5e-06	3.71e-05
23352	ENSG00000127481	UBR4	ubiquitin protein ligase E3 component n-recognin 4	2.35418	1.5e-06	3.71e-05
10379	ENSG00000213928	IRF9	interferon regulatory factor 9	2.26494	1.5e-06	3.71e-05
4645	ENSG00000167306	MYO5B	myosin VB	3.47886	1.52e-06	3.74e-05
415116	ENSG00000198355	PIM3	Pim-3 proto-oncogene, serine/threonine kinase	2.24559	1.52e-06	3.75e-05
23262	ENSG00000145725	PPIP5K2	diphosphoinositol pentakisphosphate kinase 2	-2.58158	1.54e-06	3.77e-05
83540	ENSG00000143228	NUF2	NUF2 component of NDC80 kinetochore complex	-4.57719	1.54e-06	3.78e-05
837	ENSG00000196954	CASP4	caspase 4	2.21097	1.55e-06	3.78e-05
3725	ENSG00000177606	JUN	Jun proto-oncogene, AP-1 transcription factor subunit	2.43175	1.55e-06	3.78e-05
329	ENSG00000110330	BIRC2	baculoviral IAP repeat containing 2	2.1652	1.56e-06	3.79e-05
121274	ENSG00000167528	ZNF641	zinc finger protein 641	2.39191	1.57e-06	3.81e-05
4172	ENSG00000112118	MCM3	minichromosome maintenance complex component 3	-2.38468	1.57e-06	3.81e-05
4824	ENSG00000167034	NKX3-1	NK3 homeobox 1	3.13434	1.59e-06	3.85e-05
10026	ENSG00000142892	PIGK	phosphatidylinositol glycan anchor biosynthesis class K	-2.62419	1.6e-06	3.86e-05
6322	ENSG00000047634	SCML1	Scm polycomb group protein like 1	-2.665	1.6e-06	3.86e-05
10046	ENSG00000013619	MAMLD1	mastermind like domain containing 1	3.03787	1.61e-06	3.86e-05
90637	ENSG00000178381	ZFAND2A	zinc finger AN1-type containing 2A	2.23285	1.61e-06	3.86e-05
9590	ENSG00000131016	AKAP12	A-kinase anchoring protein 12	2.26443	1.61e-06	3.86e-05
8463	ENSG00000074219	TEAD2	TEA domain transcription factor 2	-2.40747	1.61e-06	3.86e-05
3633	ENSG00000204084	INPP5B	inositol polyphosphate-5-phosphatase B	2.36671	1.62e-06	3.87e-05
9493	ENSG00000137807	KIF23	kinesin family member 23	-2.56416	1.62e-06	3.87e-05
55957	ENSG00000267796	LIN37	lin-37 DREAM MuvB core complex component	2.31553	1.62e-06	3.87e-05
3659	ENSG00000125347	IRF1	interferon regulatory factor 1	3.04418	1.63e-06	3.88e-05
1846	ENSG00000120875	DUSP4	dual specificity phosphatase 4	-2.75778	1.64e-06	3.9e-05
26507	ENSG00000119946	CNNM1	cyclin and CBS domain divalent metal cation transport mediator 1	-2.50754	1.66e-06	3.93e-05
51435	ENSG00000168077	SCARA3	scavenger receptor class A member 3	-2.91863	1.66e-06	3.93e-05
83856	ENSG00000106701	FSD1L	fibronectin type III and SPRY domain containing 1 like	3.02997	1.67e-06	3.93e-05
78999	ENSG00000173621	LRFN4	leucine rich repeat and fibronectin type III domain containing 4	-2.39947	1.68e-06	3.96e-05
3487	ENSG00000141753	IGFBP4	insulin like growth factor binding protein 4	-2.39668	1.69e-06	3.98e-05
11273	ENSG00000168488	ATXN2L	ataxin 2 like	2.22932	1.7e-06	3.98e-05
10040	ENSG00000141198	TOM1L1	target of myb1 like 1 membrane trafficking protein	2.19627	1.71e-06	4e-05
283487	ENSG00000255874	PRECSIT	p53 regulated carcinoma associated Stat3 activating long intergenic non-protein coding transcript	4.4671	1.71e-06	4e-05
84293	ENSG00000122378	PRXL2A	peroxiredoxin like 2A	-2.87988	1.72e-06	4.01e-05
10103	ENSG00000117472	TSPAN1	tetraspanin 1	2.36078	1.72e-06	4.01e-05
161176	ENSG00000176438	SYNE3	spectrin repeat containing nuclear envelope family member 3	3.34546	1.72e-06	4.01e-05
29126	ENSG00000120217	CD274	CD274 molecule	3.71814	1.73e-06	4.02e-05
4176	ENSG00000166508	MCM7	minichromosome maintenance complex component 7	-2.53705	1.74e-06	4.03e-05
11152	ENSG00000196998	WDR45	WD repeat domain 45	2.20054	1.74e-06	4.03e-05
51330	ENSG00000006327	TNFRSF12A	TNF receptor superfamily member 12A	2.48273	1.76e-06	4.06e-05
254428	ENSG00000133065	SLC41A1	solute carrier family 41 member 1	2.16163	1.77e-06	4.09e-05
55174	ENSG00000104613	INTS10	integrator complex subunit 10	-2.27532	1.78e-06	4.1e-05
65249	ENSG00000132003	ZSWIM4	zinc finger SWIM-type containing 4	2.19553	1.79e-06	4.1e-05
151176	ENSG00000178752	ERFE	erythroferrone	3.22794	1.79e-06	4.1e-05
472	ENSG00000149311	ATM	ATM serine/threonine kinase	-2.6627	1.79e-06	4.1e-05
54442	ENSG00000167977	KCTD5	potassium channel tetramerization domain containing 5	2.16047	1.79e-06	4.1e-05
9020	ENSG00000006062	MAP3K14	mitogen-activated protein kinase kinase kinase 14	2.32291	1.8e-06	4.1e-05
55790	ENSG00000147408	CSGALNACT1	chondroitin sulfate N-acetylgalactosaminyltransferase 1	-2.39708	1.81e-06	4.1e-05
9545	ENSG00000105514	RAB3D	RAB3D, member RAS oncogene family	-2.86452	1.81e-06	4.1e-05
100129196	ENSG00000186056	MATN1-AS1	MATN1 antisense RNA 1	3.46383	1.81e-06	4.1e-05
5802	ENSG00000105426	PTPRS	protein tyrosine phosphatase receptor type S	-2.30523	1.81e-06	4.1e-05
9787	ENSG00000126787	DLGAP5	DLG associated protein 5	-3.76074	1.81e-06	4.1e-05
55388	ENSG00000065328	MCM10	minichromosome maintenance 10 replication initiation factor	-4.49474	1.82e-06	4.11e-05
85458	ENSG00000150764	DIXDC1	DIX domain containing 1	-3.90426	1.83e-06	4.11e-05
22839	ENSG00000080845	DLGAP4	DLG associated protein 4	2.24844	1.83e-06	4.11e-05
85004	ENSG00000134533	RERG	RAS like estrogen regulated growth inhibitor	-3.35216	1.83e-06	4.11e-05
80144	ENSG00000138759	FRAS1	Fraser extracellular matrix complex subunit 1	-2.63417	1.85e-06	4.15e-05
8839	ENSG00000064205	CCN5	cellular communication network factor 5	-3.90647	1.86e-06	4.16e-05
11274	ENSG00000184979	USP18	ubiquitin specific peptidase 18	2.37123	1.86e-06	4.16e-05
55355	ENSG00000123485	HJURP	Holliday junction recognition protein	-3.52741	1.87e-06	4.17e-05
2114	ENSG00000157557	ETS2	ETS proto-oncogene 2, transcription factor	2.44546	1.87e-06	4.17e-05
332	ENSG00000089685	BIRC5	baculoviral IAP repeat containing 5	-3.9121	1.88e-06	4.17e-05
81572	ENSG00000088356	PDRG1	p53 and DNA damage regulated 1	2.22853	1.89e-06	4.19e-05
5955	ENSG00000117906	RCN2	reticulocalbin 2	-2.98966	1.89e-06	4.19e-05
10186	ENSG00000183722	LHFPL6	LHFPL tetraspan subfamily member 6	2.45372	1.9e-06	4.2e-05
11073	ENSG00000163781	TOPBP1	DNA topoisomerase II binding protein 1	-2.39034	1.91e-06	4.22e-05
5371	ENSG00000140464	PML	PML nuclear body scaffold	2.98976	1.91e-06	4.22e-05
51661	ENSG00000079150	FKBP7	FKBP prolyl isomerase 7	-3.34034	1.92e-06	4.22e-05
285852	ENSG00000188056	TREML4	triggering receptor expressed on myeloid cells like 4	4.35061	1.92e-06	4.22e-05
169611	ENSG00000185585	OLFML2A	olfactomedin like 2A	-5.09311	1.92e-06	4.22e-05
9399	ENSG00000067221	STOML1	stomatin like 1	2.78747	1.93e-06	4.23e-05
5874	ENSG00000041353	RAB27B	RAB27B, member RAS oncogene family	-2.55098	1.94e-06	4.24e-05
55502	ENSG00000144485	HES6	hes family bHLH transcription factor 6	2.80494	1.95e-06	4.26e-05
868	ENSG00000114423	CBLB	Cbl proto-oncogene B	2.19009	1.96e-06	4.26e-05
53353	ENSG00000168702	LRP1B	LDL receptor related protein 1B	3.54502	1.96e-06	4.26e-05
1902	ENSG00000198121	LPAR1	lysophosphatidic acid receptor 1	-2.42003	1.96e-06	4.27e-05
22998	ENSG00000064042	LIMCH1	LIM and calponin homology domains 1	-2.86428	1.97e-06	4.27e-05
5272	ENSG00000170542	SERPINB9	serpin family B member 9	2.23873	1.98e-06	4.29e-05
55706	ENSG00000058804	NDC1	NDC1 transmembrane nucleoporin	-2.71605	1.99e-06	4.31e-05
6302	ENSG00000135452	TSPAN31	tetraspanin 31	2.16661	1.99e-06	4.31e-05
201255	ENSG00000169683	LRRC45	leucine rich repeat containing 45	-3.56109	2e-06	4.32e-05
54892	ENSG00000146918	NCAPG2	non-SMC condensin II complex subunit G2	-3.2126	2.01e-06	4.32e-05
481	ENSG00000143153	ATP1B1	ATPase Na+/K+ transporting subunit beta 1	-2.31452	2.02e-06	4.33e-05
9388	ENSG00000101670	LIPG	lipase G, endothelial type	4.88693	2.02e-06	4.33e-05
81794	ENSG00000142303	ADAMTS10	ADAM metallopeptidase with thrombospondin type 1 motif 10	-2.75517	2.03e-06	4.34e-05
23351	ENSG00000100441	KHNYN	KH and NYN domain containing	2.0818	2.03e-06	4.34e-05
2354	ENSG00000125740	FOSB	FosB proto-oncogene, AP-1 transcription factor subunit	3.32361	2.03e-06	4.34e-05
5724	ENSG00000169403	PTAFR	platelet activating factor receptor	4.37229	2.04e-06	4.36e-05
16	ENSG00000090861	AARS1	alanyl-tRNA synthetase 1	2.31964	2.05e-06	4.36e-05
109	ENSG00000138031	ADCY3	adenylate cyclase 3	-2.77431	2.07e-06	4.39e-05
143686	ENSG00000149212	SESN3	sestrin 3	3.8063	2.07e-06	4.39e-05
29761	ENSG00000155313	USP25	ubiquitin specific peptidase 25	2.07793	2.07e-06	4.39e-05
5738	ENSG00000134247	PTGFRN	prostaglandin F2 receptor inhibitor	-2.55474	2.08e-06	4.39e-05
6461	ENSG00000107338	SHB	SH2 domain containing adaptor protein B	2.13523	2.08e-06	4.39e-05
147166	ENSG00000108448	TRIM16L	tripartite motif containing 16 like	2.07593	2.09e-06	4.39e-05
80315	ENSG00000113742	CPEB4	cytoplasmic polyadenylation element binding protein 4	2.19471	2.1e-06	4.41e-05
374928	ENSG00000152439	ZNF773	zinc finger protein 773	2.20214	2.1e-06	4.41e-05
83742	ENSG00000155254	MARVELD1	MARVEL domain containing 1	-2.11606	2.12e-06	4.45e-05
3300	ENSG00000135924	DNAJB2	DnaJ heat shock protein family (Hsp40) member B2	2.45119	2.12e-06	4.45e-05
57446	ENSG00000101079	NDRG3	NDRG family member 3	-2.70777	2.14e-06	4.47e-05
54821	ENSG00000186871	ERCC6L	ERCC excision repair 6 like, spindle assembly checkpoint helicase	-4.11737	2.16e-06	4.51e-05
169714	ENSG00000165661	QSOX2	quiescin sulfhydryl oxidase 2	-2.2553	2.16e-06	4.51e-05
7915	ENSG00000112294	ALDH5A1	aldehyde dehydrogenase 5 family member A1	-2.8654	2.17e-06	4.51e-05
30844	ENSG00000103966	EHD4	EH domain containing 4	2.43345	2.18e-06	4.52e-05
7011	ENSG00000129566	TEP1	telomerase associated protein 1	2.20998	2.19e-06	4.53e-05
221491	ENSG00000186577	SMIM29	small integral membrane protein 29	2.10501	2.19e-06	4.54e-05
144453	ENSG00000127325	BEST3	bestrophin 3	3.25301	2.21e-06	4.57e-05
9404	ENSG00000110031	LPXN	leupaxin	2.792	2.22e-06	4.57e-05
54795	ENSG00000130529	TRPM4	transient receptor potential cation channel subfamily M member 4	2.21179	2.22e-06	4.57e-05
83442	ENSG00000142669	SH3BGRL3	SH3 domain binding glutamate rich protein like 3	2.15088	2.25e-06	4.63e-05
11147	ENSG00000197568	HHLA3	HERV-H LTR-associating 3	2.64505	2.26e-06	4.64e-05
4171	ENSG00000073111	MCM2	minichromosome maintenance complex component 2	-2.9701	2.26e-06	4.64e-05
4150	ENSG00000103495	MAZ	MYC associated zinc finger protein	-2.0943	2.27e-06	4.65e-05
114789	ENSG00000148339	SLC25A25	solute carrier family 25 member 25	2.39154	2.28e-06	4.65e-05
54778	ENSG00000157450	RNF111	ring finger protein 111	2.09105	2.28e-06	4.65e-05
9340	ENSG00000065325	GLP2R	glucagon like peptide 2 receptor	-3.17382	2.28e-06	4.65e-05
23315	ENSG00000197818	SLC9A8	solute carrier family 9 member A8	2.54291	2.29e-06	4.65e-05
23329	ENSG00000111490	TBC1D30	TBC1 domain family member 30	3.97878	2.29e-06	4.65e-05
51548	ENSG00000077463	SIRT6	sirtuin 6	2.12089	2.31e-06	4.69e-05
7159	ENSG00000143514	TP53BP2	tumor protein p53 binding protein 2	2.11174	2.32e-06	4.69e-05
25953	ENSG00000127838	PNKD	PNKD metallo-beta-lactamase domain containing	-2.31154	2.34e-06	4.74e-05
5336	ENSG00000197943	PLCG2	phospholipase C gamma 2	2.98871	2.36e-06	4.76e-05
7030	ENSG00000068323	TFE3	transcription factor binding to IGHM enhancer 3	2.10755	2.36e-06	4.76e-05
79895	ENSG00000104043	ATP8B4	ATPase phospholipid transporting 8B4 (putative)	-3.86474	2.37e-06	4.77e-05
2887	ENSG00000106070	GRB10	growth factor receptor bound protein 10	2.81081	2.37e-06	4.77e-05
11169	ENSG00000198554	WDHD1	WD repeat and HMG-box DNA binding protein 1	-3.16186	2.39e-06	4.79e-05
10981	ENSG00000118508	RAB32	RAB32, member RAS oncogene family	2.20862	2.4e-06	4.81e-05
64218	ENSG00000196189	SEMA4A	semaphorin 4A	5.10127	2.44e-06	4.88e-05
642852	ENSG00000223768	LINC00205	long intergenic non-protein coding RNA 205	-2.82505	2.44e-06	4.88e-05
27346	ENSG00000109084	TMEM97	transmembrane protein 97	-2.97107	2.45e-06	4.88e-05
399959	ENSG00000255248	MIR100HG	mir-100-let-7a-2-mir-125b-1 cluster host gene	2.0719	2.46e-06	4.91e-05
6790	ENSG00000087586	AURKA	aurora kinase A	-2.48738	2.48e-06	4.93e-05
374	ENSG00000109321	AREG	amphiregulin	2.72282	2.5e-06	4.95e-05
5311	ENSG00000118762	PKD2	polycystin 2, transient receptor potential cation channel	-2.47321	2.5e-06	4.95e-05
8508	ENSG00000184117	NIPSNAP1	nipsnap homolog 1	-2.47802	2.5e-06	4.95e-05
26512	ENSG00000102786	INTS6	integrator complex subunit 6	2.11132	2.51e-06	4.95e-05
5431	ENSG00000047315	POLR2B	RNA polymerase II subunit B	-2.07681	2.51e-06	4.95e-05
51768	ENSG00000064115	TM7SF3	transmembrane 7 superfamily member 3	-2.14041	2.52e-06	4.97e-05
7163	ENSG00000076554	TPD52	tumor protein D52	-2.08889	2.52e-06	4.97e-05
25800	ENSG00000141424	SLC39A6	solute carrier family 39 member 6	-2.23668	2.55e-06	5.01e-05
7103	ENSG00000127324	TSPAN8	tetraspanin 8	-4.69169	2.56e-06	5.02e-05
115123	ENSG00000173926	MARCHF3	membrane associated ring-CH-type finger 3	2.84003	2.56e-06	5.02e-05
80314	ENSG00000120616	EPC1	enhancer of polycomb homolog 1	2.07403	2.57e-06	5.02e-05
79047	ENSG00000153885	KCTD15	potassium channel tetramerization domain containing 15	-2.3147	2.57e-06	5.02e-05
56957	ENSG00000264522	OTUD7B	OTU deubiquitinase 7B	2.16912	2.57e-06	5.02e-05
5934	ENSG00000103479	RBL2	RB transcriptional corepressor like 2	-2.20524	2.57e-06	5.02e-05
10617	ENSG00000124356	STAMBP	STAM binding protein	2.03945	2.6e-06	5.06e-05
125206	ENSG00000154025	SLC5A10	solute carrier family 5 member 10	3.01473	2.61e-06	5.06e-05
719	ENSG00000171860	C3AR1	complement C3a receptor 1	3.0751	2.61e-06	5.06e-05
100093630	ENSG00000269893	SNHG8	small nucleolar RNA host gene 8	2.78516	2.61e-06	5.06e-05
8099	ENSG00000111328	CDK2AP1	cyclin dependent kinase 2 associated protein 1	-2.11496	2.62e-06	5.07e-05
79968	ENSG00000092470	WDR76	WD repeat domain 76	-2.99267	2.63e-06	5.08e-05
55785	ENSG00000180263	FGD6	FYVE, RhoGEF and PH domain containing 6	2.03327	2.63e-06	5.08e-05
6712	ENSG00000173898	SPTBN2	spectrin beta, non-erythrocytic 2	-2.57573	2.64e-06	5.09e-05
8682	ENSG00000162734	PEA15	proliferation and apoptosis adaptor protein 15	2.03545	2.65e-06	5.09e-05
7538	ENSG00000128016	ZFP36	ZFP36 ring finger protein	2.24448	2.65e-06	5.09e-05
139065	ENSG00000179542	SLITRK4	SLIT and NTRK like family member 4	-3.7965	2.66e-06	5.11e-05
8448	ENSG00000149927	DOC2A	double C2 domain alpha	-4.68316	2.68e-06	5.13e-05
5743	ENSG00000073756	PTGS2	prostaglandin-endoperoxide synthase 2	4.43926	2.69e-06	5.14e-05
9945	ENSG00000131459	GFPT2	glutamine-fructose-6-phosphate transaminase 2	2.19799	2.7e-06	5.16e-05
2697	ENSG00000152661	GJA1	gap junction protein alpha 1	-2.36831	2.72e-06	5.18e-05
55759	ENSG00000138442	WDR12	WD repeat domain 12	-3.09716	2.73e-06	5.19e-05
206338	ENSG00000172901	LVRN	laeverin	4.18531	2.73e-06	5.19e-05
83461	ENSG00000111665	CDCA3	cell division cycle associated 3	-4.01392	2.73e-06	5.19e-05
2074	ENSG00000225830	ERCC6	ERCC excision repair 6, chromatin remodeling factor	-2.26182	2.74e-06	5.19e-05
54718	ENSG00000124549	BTN2A3P	butyrophilin subfamily 2 member A3, pseudogene	3.67877	2.76e-06	5.23e-05
10131	ENSG00000126602	TRAP1	TNF receptor associated protein 1	-2.0283	2.78e-06	5.25e-05
114327	ENSG00000096093	EFHC1	EF-hand domain containing 1	-3.33017	2.79e-06	5.26e-05
11063	ENSG00000039600	SOX30	SRY-box transcription factor 30	4.58593	2.79e-06	5.26e-05
51302	ENSG00000146233	CYP39A1	cytochrome P450 family 39 subfamily A member 1	-3.23353	2.79e-06	5.26e-05
10935	ENSG00000165672	PRDX3	peroxiredoxin 3	-2.01522	2.82e-06	5.3e-05
960	ENSG00000026508	CD44	CD44 molecule (Indian blood group)	2.3395	2.82e-06	5.3e-05
55165	ENSG00000138180	CEP55	centrosomal protein 55	-3.02822	2.84e-06	5.32e-05
3714	ENSG00000184916	JAG2	jagged canonical Notch ligand 2	-3.08287	2.84e-06	5.32e-05
29763	ENSG00000165912	PACSIN3	protein kinase C and casein kinase substrate in neurons 3	-3.10371	2.86e-06	5.34e-05
51271	ENSG00000165006	UBAP1	ubiquitin associated protein 1	2.00886	2.86e-06	5.34e-05
84236	ENSG00000144468	RHBDD1	rhomboid domain containing 1	2.05135	2.87e-06	5.35e-05
57834	ENSG00000171903	CYP4F11	cytochrome P450 family 4 subfamily F member 11	2.15965	2.88e-06	5.36e-05
9780	ENSG00000103335	PIEZO1	piezo type mechanosensitive ion channel component 1	2.25975	2.89e-06	5.36e-05
23476	ENSG00000141867	BRD4	bromodomain containing 4	2.28994	2.9e-06	5.38e-05
833	ENSG00000110619	CARS1	cysteinyl-tRNA synthetase 1	3.3032	2.91e-06	5.39e-05
55251	ENSG00000203880	PCMTD2	protein-L-isoaspartate (D-aspartate) O-methyltransferase domain containing 2	-3.62506	2.92e-06	5.4e-05
3910	ENSG00000112769	LAMA4	laminin subunit alpha 4	-2.84745	2.92e-06	5.4e-05
3065	ENSG00000116478	HDAC1	histone deacetylase 1	-2.12503	2.94e-06	5.44e-05
6451	ENSG00000131171	SH3BGRL	SH3 domain binding glutamate rich protein like	-2.3562	2.95e-06	5.44e-05
29071	ENSG00000171155	C1GALT1C1	C1GALT1 specific chaperone 1	-2.66385	2.98e-06	5.48e-05
1026	ENSG00000124762	CDKN1A	cyclin dependent kinase inhibitor 1A	2.37842	3e-06	5.5e-05
26503	ENSG00000119899	SLC17A5	solute carrier family 17 member 5	-2.19993	3e-06	5.5e-05
7804	ENSG00000157193	LRP8	LDL receptor related protein 8	-2.69296	3e-06	5.5e-05
9448	ENSG00000071054	MAP4K4	mitogen-activated protein kinase kinase kinase kinase 4	2.31702	3e-06	5.5e-05
2553	ENSG00000104064	GABPB1	GA binding protein transcription factor subunit beta 1	2.23479	3.01e-06	5.5e-05
157378	ENSG00000164983	TMEM65	transmembrane protein 65	-2.62257	3.01e-06	5.5e-05
22822	ENSG00000139289	PHLDA1	pleckstrin homology like domain family A member 1	2.14638	3.02e-06	5.5e-05
347733	ENSG00000137285	TUBB2B	tubulin beta 2B class IIb	3.31447	3.05e-06	5.53e-05
151887	ENSG00000091986	CCDC80	coiled-coil domain containing 80	2.57467	3.05e-06	5.53e-05
1912	ENSG00000134686	PHC2	polyhomeotic homolog 2	2.02831	3.06e-06	5.53e-05
81669	ENSG00000221978	CCNL2	cyclin L2	-2.03193	3.06e-06	5.53e-05
6507	ENSG00000079215	SLC1A3	solute carrier family 1 member 3	5.22556	3.1e-06	5.59e-05
9641	ENSG00000263528	IKBKE	inhibitor of nuclear factor kappa B kinase subunit epsilon	2.33211	3.1e-06	5.59e-05
54811	ENSG00000171466	ZNF562	zinc finger protein 562	2.11352	3.1e-06	5.59e-05
9409	ENSG00000121680	PEX16	peroxisomal biogenesis factor 16	2.1616	3.12e-06	5.6e-05
6428	ENSG00000112081	SRSF3	serine and arginine rich splicing factor 3	2.09789	3.12e-06	5.61e-05
54492	ENSG00000214357	NEURL1B	neuralized E3 ubiquitin protein ligase 1B	-4.04208	3.14e-06	5.62e-05
26589	ENSG00000259494	MRPL46	mitochondrial ribosomal protein L46	2.03096	3.14e-06	5.62e-05
59269	ENSG00000127124	HIVEP3	HIVEP zinc finger 3	2.62963	3.15e-06	5.63e-05
51586	ENSG00000099917	MED15	mediator complex subunit 15	2.15689	3.15e-06	5.63e-05
23786	ENSG00000099968	BCL2L13	BCL2 like 13	2.25887	3.16e-06	5.63e-05
3066	ENSG00000196591	HDAC2	histone deacetylase 2	-2.31925	3.17e-06	5.65e-05
81566	ENSG00000110925	CSRNP2	cysteine and serine rich nuclear protein 2	2.09959	3.2e-06	5.69e-05
51232	ENSG00000150938	CRIM1	cysteine rich transmembrane BMP regulator 1	-2.28062	3.2e-06	5.69e-05
9839	ENSG00000169554	ZEB2	zinc finger E-box binding homeobox 2	2.42456	3.21e-06	5.69e-05
339761	ENSG00000186684	CYP27C1	cytochrome P450 family 27 subfamily C member 1	-3.33026	3.23e-06	5.72e-05
10260	ENSG00000174485	DENND4A	DENN domain containing 4A	2.0069	3.27e-06	5.76e-05
51244	ENSG00000154781	CCDC174	coiled-coil domain containing 174	2.13265	3.28e-06	5.77e-05
79675	ENSG00000138399	FASTKD1	FAST kinase domains 1	-2.828	3.28e-06	5.77e-05
4779	ENSG00000082641	NFE2L1	nuclear factor, erythroid 2 like 1	2.20733	3.29e-06	5.78e-05
5230	ENSG00000102144	PGK1	phosphoglycerate kinase 1	-2.53694	3.3e-06	5.79e-05
3665	ENSG00000185507	IRF7	interferon regulatory factor 7	3.76533	3.32e-06	5.82e-05
3142	ENSG00000136630	HLX	H2.0 like homeobox	3.60614	3.33e-06	5.84e-05
92799	ENSG00000160410	SHKBP1	SH3KBP1 binding protein 1	2.00009	3.34e-06	5.84e-05
891	ENSG00000134057	CCNB1	cyclin B1	-2.65317	3.35e-06	5.84e-05
8651	ENSG00000185338	SOCS1	suppressor of cytokine signaling 1	6.04127	3.36e-06	5.84e-05
4152	ENSG00000141644	MBD1	methyl-CpG binding domain protein 1	2.06011	3.36e-06	5.84e-05
54707	ENSG00000142751	GPN2	GPN-loop GTPase 2	2.12079	3.36e-06	5.84e-05
341346	ENSG00000165935	SMCO2	single-pass membrane protein with coiled-coil domains 2	3.9764	3.37e-06	5.84e-05
23371	ENSG00000111077	TNS2	tensin 2	-2.68684	3.38e-06	5.85e-05
90952	ENSG00000149564	ESAM	endothelial cell adhesion molecule	4.39147	3.38e-06	5.85e-05
4982	ENSG00000164761	TNFRSF11B	TNF receptor superfamily member 11b	-3.15354	3.38e-06	5.85e-05
90378	ENSG00000141858	SAMD1	sterile alpha motif domain containing 1	-2.93928	3.39e-06	5.85e-05
143872	ENSG00000165895	ARHGAP42	Rho GTPase activating protein 42	3.29984	3.4e-06	5.87e-05
10011	ENSG00000213523	SRA1	steroid receptor RNA activator 1	2.32021	3.43e-06	5.9e-05
282617	ENSG00000197110	IFNL3	interferon lambda 3	6.45793	3.43e-06	5.9e-05
6894	ENSG00000059588	TARBP1	TAR (HIV-1) RNA binding protein 1	-2.455	3.45e-06	5.94e-05
4751	ENSG00000117650	NEK2	NIMA related kinase 2	-3.7899	3.49e-06	5.97e-05
339263	ENSG00000212719	LINC02693	long intergenic non-protein coding RNA 2693	2.24412	3.49e-06	5.97e-05
101929709	ENSG00000251136	RIPK2-DT	RIPK2 divergent transcript	2.94232	3.49e-06	5.97e-05
140688	ENSG00000197183	NOL4L	nucleolar protein 4 like	2.78155	3.49e-06	5.97e-05
3397	ENSG00000125968	ID1	inhibitor of DNA binding 1, HLH protein	-2.64987	3.5e-06	5.97e-05
57181	ENSG00000196950	SLC39A10	solute carrier family 39 member 10	-2.83213	3.5e-06	5.98e-05
1468	ENSG00000183048	SLC25A10	solute carrier family 25 member 10	-2.50602	3.51e-06	5.98e-05
6776	ENSG00000126561	STAT5A	signal transducer and activator of transcription 5A	3.80959	3.54e-06	6.02e-05
138199	ENSG00000156017	CARNMT1	carnosine N-methyltransferase 1	-2.89424	3.55e-06	6.04e-05
9837	ENSG00000101003	GINS1	GINS complex subunit 1	-3.18005	3.58e-06	6.08e-05
2539	ENSG00000160211	G6PD	glucose-6-phosphate dehydrogenase	-2.04692	3.59e-06	6.09e-05
10241	ENSG00000136436	CALCOCO2	calcium binding and coiled-coil domain 2	2.00109	3.6e-06	6.09e-05
54801	ENSG00000147874	HAUS6	HAUS augmin like complex subunit 6	-2.19408	3.61e-06	6.09e-05
1739	ENSG00000075711	DLG1	discs large MAGUK scaffold protein 1	-2.15253	3.61e-06	6.09e-05
861	ENSG00000159216	RUNX1	RUNX family transcription factor 1	2.00849	3.62e-06	6.1e-05
255783	ENSG00000257704	INAFM1	InaF motif containing 1	2.4001	3.64e-06	6.12e-05
1434	ENSG00000124207	CSE1L	chromosome segregation 1 like	-2.04678	3.65e-06	6.12e-05
3159	ENSG00000137309	HMGA1	high mobility group AT-hook 1	2.33836	3.65e-06	6.12e-05
128866	ENSG00000101421	CHMP4B	charged multivesicular body protein 4B	2.09511	3.68e-06	6.17e-05
400322	ENSG00000276550	HERC2P2	HERC2 pseudogene 2	-2.98429	3.7e-06	6.18e-05
57560	ENSG00000068885	IFT80	intraflagellar transport 80	-2.96663	3.72e-06	6.21e-05
1174	ENSG00000106367	AP1S1	adaptor related protein complex 1 subunit sigma 1	-2.27057	3.73e-06	6.21e-05
330	ENSG00000023445	BIRC3	baculoviral IAP repeat containing 3	2.01307	3.75e-06	6.23e-05
25879	ENSG00000164934	DCAF13	DDB1 and CUL4 associated factor 13	-2.54875	3.76e-06	6.23e-05
57154	ENSG00000198742	SMURF1	SMAD specific E3 ubiquitin protein ligase 1	2.17296	3.76e-06	6.23e-05
9905	ENSG00000141258	SGSM2	small G protein signaling modulator 2	-2.25719	3.76e-06	6.23e-05
10036	ENSG00000167670	CHAF1A	chromatin assembly factor 1 subunit A	-2.83872	3.8e-06	6.26e-05
23189	ENSG00000107104	KANK1	KN motif and ankyrin repeat domains 1	-2.22447	3.8e-06	6.26e-05
148223	ENSG00000119559	C19orf25	chromosome 19 open reading frame 25	2.66753	3.83e-06	6.3e-05
59277	ENSG00000074527	NTN4	netrin 4	-2.91299	3.84e-06	6.3e-05
283131	ENSG00000245532	NEAT1	nuclear paraspeckle assembly transcript 1	-2.60635	3.86e-06	6.34e-05
10418	ENSG00000262655	SPON1	spondin 1	-3.49518	3.88e-06	6.37e-05
1491	ENSG00000116761	CTH	cystathionine gamma-lyase	3.34716	3.89e-06	6.37e-05
56850	ENSG00000068400	GRIPAP1	GRIP1 associated protein 1	2.01033	3.91e-06	6.39e-05
5257	ENSG00000102893	PHKB	phosphorylase kinase regulatory subunit beta	-2.18806	3.92e-06	6.41e-05
4053	ENSG00000119681	LTBP2	latent transforming growth factor beta binding protein 2	2.4362	3.93e-06	6.41e-05
6046	ENSG00000204256	BRD2	bromodomain containing 2	2.90933	3.96e-06	6.45e-05
1793	ENSG00000150760	DOCK1	dedicator of cytokinesis 1	-2.22369	3.96e-06	6.45e-05
55068	ENSG00000120658	ENOX1	ecto-NOX disulfide-thiol exchanger 1	2.88481	4.01e-06	6.49e-05
29902	ENSG00000204856	FAM216A	family with sequence similarity 216 member A	-4.22546	4.03e-06	6.5e-05
1465	ENSG00000159176	CSRP1	cysteine and glycine rich protein 1	2.07328	4.03e-06	6.5e-05
6300	ENSG00000188130	MAPK12	mitogen-activated protein kinase 12	-2.08143	4.07e-06	6.52e-05
259266	ENSG00000066279	ASPM	assembly factor for spindle microtubules	-3.73651	4.07e-06	6.52e-05
2195	ENSG00000083857	FAT1	FAT atypical cadherin 1	-2.0033	4.07e-06	6.52e-05
2115	ENSG00000006468	ETV1	ETS variant transcription factor 1	-2.89962	4.07e-06	6.52e-05
55122	ENSG00000135334	AKIRIN2	akirin 2	2.13988	4.1e-06	6.55e-05
65993	ENSG00000074071	MRPS34	mitochondrial ribosomal protein S34	-2.14379	4.1e-06	6.55e-05
7633	ENSG00000196152	ZNF79	zinc finger protein 79	2.81998	4.13e-06	6.58e-05
56915	ENSG00000077348	EXOSC5	exosome component 5	-2.5821	4.13e-06	6.58e-05
83879	ENSG00000144354	CDCA7	cell division cycle associated 7	-3.93048	4.14e-06	6.58e-05
3710	ENSG00000096433	ITPR3	inositol 1,4,5-trisphosphate receptor type 3	2.1202	4.18e-06	6.64e-05
3161	ENSG00000072571	HMMR	hyaluronan mediated motility receptor	-3.64479	4.18e-06	6.64e-05
195828	ENSG00000165244	ZNF367	zinc finger protein 367	-4.53584	4.19e-06	6.64e-05
5983	ENSG00000133119	RFC3	replication factor C subunit 3	-2.89908	4.22e-06	6.68e-05
54965	ENSG00000163964	PIGX	phosphatidylinositol glycan anchor biosynthesis class X	-2.30287	4.23e-06	6.68e-05
55596	ENSG00000033030	ZCCHC8	zinc finger CCHC-type containing 8	2.00508	4.23e-06	6.68e-05
11269	ENSG00000157349	DDX19B	DEAD-box helicase 19B	2.1598	4.26e-06	6.71e-05
389792	ENSG00000188483	IER5L	immediate early response 5 like	-2.71842	4.29e-06	6.76e-05
8065	ENSG00000166266	CUL5	cullin 5	-2.28681	4.32e-06	6.8e-05
29964	ENSG00000278224	PRICKLE4	prickle planar cell polarity protein 4	-3.18169	4.34e-06	6.81e-05
50650	ENSG00000163947	ARHGEF3	Rho guanine nucleotide exchange factor 3	2.13329	4.35e-06	6.83e-05
57062	ENSG00000089737	DDX24	DEAD-box helicase 24	4.1583	4.37e-06	6.83e-05
65266	ENSG00000126562	WNK4	WNK lysine deficient protein kinase 4	3.70265	4.37e-06	6.83e-05
9442	ENSG00000160563	MED27	mediator complex subunit 27	2.21366	4.37e-06	6.83e-05
23596	ENSG00000054277	OPN3	opsin 3	-2.73231	4.37e-06	6.83e-05
57583	ENSG00000146433	TMEM181	transmembrane protein 181	-2.277	4.39e-06	6.85e-05
5366	ENSG00000141682	PMAIP1	phorbol-12-myristate-13-acetate-induced protein 1	2.86364	4.45e-06	6.94e-05
100130417	ENSG00000223764	LINC02593	long intergenic non-protein coding RNA 2593	-3.96724	4.46e-06	6.95e-05
7976	ENSG00000104290	FZD3	frizzled class receptor 3	-2.88153	4.49e-06	6.97e-05
348110	ENSG00000242498	ARPIN	actin related protein 2/3 complex inhibitor	-2.54433	4.5e-06	6.98e-05
216	ENSG00000165092	ALDH1A1	aldehyde dehydrogenase 1 family member A1	-4.44992	4.52e-06	7.01e-05
23089	ENSG00000242265	PEG10	paternally expressed 10	-2.27822	4.61e-06	7.12e-05
5424	ENSG00000062822	POLD1	DNA polymerase delta 1, catalytic subunit	-2.20127	4.63e-06	7.13e-05
7298	ENSG00000176890	TYMS	thymidylate synthetase	-2.91402	4.64e-06	7.14e-05
55659	ENSG00000083817	ZNF416	zinc finger protein 416	2.21073	4.64e-06	7.14e-05
10209	ENSG00000173812	EIF1	eukaryotic translation initiation factor 1	2.20684	4.65e-06	7.15e-05
10460	ENSG00000013810	TACC3	transforming acidic coiled-coil containing protein 3	-2.24813	4.69e-06	7.2e-05
57146	ENSG00000011638	LDAF1	lipid droplet assembly factor 1	2.56881	4.71e-06	7.21e-05
29089	ENSG00000077152	UBE2T	ubiquitin conjugating enzyme E2 T	-2.67346	4.73e-06	7.23e-05
9683	ENSG00000102921	N4BP1	NEDD4 binding protein 1	2.12707	4.76e-06	7.24e-05
55893	ENSG00000186918	ZNF395	zinc finger protein 395	-2.32308	4.76e-06	7.24e-05
55266	ENSG00000139291	TMEM19	transmembrane protein 19	-2.31713	4.77e-06	7.24e-05
94240	ENSG00000133106	EPSTI1	epithelial stromal interaction 1	2.43435	4.77e-06	7.24e-05
9203	ENSG00000147130	ZMYM3	zinc finger MYM-type containing 3	-2.45725	4.79e-06	7.25e-05
113235	ENSG00000076351	SLC46A1	solute carrier family 46 member 1	-2.31629	4.81e-06	7.27e-05
152007	ENSG00000122694	GLIPR2	GLI pathogenesis related 2	2.45667	4.82e-06	7.27e-05
51809	ENSG00000109586	GALNT7	polypeptide N-acetylgalactosaminyltransferase 7	-2.16084	4.87e-06	7.33e-05
6539	ENSG00000111181	SLC6A12	solute carrier family 6 member 12	2.91812	4.89e-06	7.34e-05
6584	ENSG00000197375	SLC22A5	solute carrier family 22 member 5	-2.40321	4.9e-06	7.34e-05
84102	ENSG00000136052	SLC41A2	solute carrier family 41 member 2	2.23905	4.9e-06	7.34e-05
23424	ENSG00000196116	TDRD7	tudor domain containing 7	2.31884	4.91e-06	7.34e-05
57701	ENSG00000167566	NCKAP5L	NCK associated protein 5 like	2.02244	4.94e-06	7.37e-05
286262	ENSG00000176058	TPRN	taperin	2.03597	4.94e-06	7.37e-05
654433	ENSG00000189223	PAX8-AS1	PAX8 antisense RNA 1	3.07615	4.94e-06	7.37e-05
1870	ENSG00000007968	E2F2	E2F transcription factor 2	-4.7216	4.95e-06	7.37e-05
140685	ENSG00000130584	ZBTB46	zinc finger and BTB domain containing 46	2.58954	4.96e-06	7.37e-05
994	ENSG00000101224	CDC25B	cell division cycle 25B	-2.85636	4.97e-06	7.37e-05
7503	ENSG00000229807	XIST	X inactive specific transcript	-2.11384	5.04e-06	7.46e-05
79600	ENSG00000204852	TCTN1	tectonic family member 1	-2.15082	5.05e-06	7.46e-05
51093	ENSG00000143303	METTL25B	methyltransferase like 25B	2.05854	5.08e-06	7.5e-05
3312	ENSG00000109971	HSPA8	heat shock protein family A (Hsp70) member 8	-2.14935	5.08e-06	7.5e-05
1948	ENSG00000125266	EFNB2	ephrin B2	4.23296	5.11e-06	7.51e-05
80763	ENSG00000134548	SPX	spexin hormone	4.3135	5.14e-06	7.55e-05
6240	ENSG00000167325	RRM1	ribonucleotide reductase catalytic subunit M1	-2.02579	5.27e-06	7.7e-05
89958	ENSG00000186193	SAPCD2	suppressor APC domain containing 2	-2.46911	5.27e-06	7.7e-05
28968	ENSG00000063127	SLC6A16	solute carrier family 6 member 16	-3.76965	5.32e-06	7.76e-05
140831	ENSG00000132801	ZSWIM3	zinc finger SWIM-type containing 3	2.87237	5.34e-06	7.78e-05
4091	ENSG00000137834	SMAD6	SMAD family member 6	-4.36701	5.36e-06	7.79e-05
468	ENSG00000128272	ATF4	activating transcription factor 4	2.09241	5.37e-06	7.81e-05
51512	ENSG00000075218	GTSE1	G2 and S-phase expressed 1	-3.80321	5.41e-06	7.86e-05
3684	ENSG00000169896	ITGAM	integrin subunit alpha M	3.53318	5.43e-06	7.87e-05
51526	ENSG00000132823	OSER1	oxidative stress responsive serine rich 1	2.01683	5.44e-06	7.88e-05
5064	ENSG00000099864	PALM	paralemmin	-2.69641	5.46e-06	7.9e-05
55353	ENSG00000104341	LAPTM4B	lysosomal protein transmembrane 4 beta	-2.0923	5.48e-06	7.92e-05
51014	ENSG00000134970	TMED7	transmembrane p24 trafficking protein 7	-2.26568	5.53e-06	7.97e-05
5627	ENSG00000184500	PROS1	protein S	-2.36484	5.54e-06	7.99e-05
27075	ENSG00000106537	TSPAN13	tetraspanin 13	-2.18415	5.55e-06	7.99e-05
9314	ENSG00000136826	KLF4	Kruppel like factor 4	3.42462	5.64e-06	8.08e-05
80323	ENSG00000166510	CCDC68	coiled-coil domain containing 68	-2.51817	5.64e-06	8.08e-05
84501	ENSG00000204991	SPIRE2	spire type actin nucleation factor 2	-2.50269	5.68e-06	8.1e-05
4913	ENSG00000065057	NTHL1	nth like DNA glycosylase 1	-3.1682	5.69e-06	8.1e-05
9182	ENSG00000198774	RASSF9	Ras association domain family member 9	4.20525	5.7e-06	8.11e-05
79365	ENSG00000123095	BHLHE41	basic helix-loop-helix family member e41	2.60308	5.72e-06	8.13e-05
662	ENSG00000113734	BNIP1	BCL2 interacting protein 1	2.13167	5.84e-06	8.28e-05
55626	ENSG00000110497	AMBRA1	autophagy and beclin 1 regulator 1	2.01446	5.85e-06	8.29e-05
149465	ENSG00000243710	CFAP57	cilia and flagella associated protein 57	2.74426	5.86e-06	8.29e-05
2009	ENSG00000066629	EML1	EMAP like 1	-2.49989	5.9e-06	8.32e-05
10634	ENSG00000185340	GAS2L1	growth arrest specific 2 like 1	-2.2639	5.91e-06	8.32e-05
28981	ENSG00000122970	IFT81	intraflagellar transport 81	-3.63095	5.92e-06	8.32e-05
2054	ENSG00000111450	STX2	syntaxin 2	-2.39707	5.92e-06	8.32e-05
64787	ENSG00000177106	EPS8L2	EPS8 like 2	-2.77529	5.93e-06	8.32e-05
4288	ENSG00000148773	MKI67	marker of proliferation Ki-67	-3.89761	5.95e-06	8.34e-05
9645	ENSG00000133816	MICAL2	microtubule associated monooxygenase, calponin and LIM domain containing 2	2.04469	5.96e-06	8.35e-05
6470	ENSG00000176974	SHMT1	serine hydroxymethyltransferase 1	-2.78237	5.99e-06	8.38e-05
151556	ENSG00000163328	GPR155	G protein-coupled receptor 155	-3.49601	6.01e-06	8.4e-05
1287	ENSG00000188153	COL4A5	collagen type IV alpha 5 chain	-2.39295	6.04e-06	8.43e-05
91057	ENSG00000109881	CCDC34	coiled-coil domain containing 34	-3.1714	6.04e-06	8.43e-05
26205	ENSG00000101216	GMEB2	glucocorticoid modulatory element binding protein 2	2.04002	6.08e-06	8.47e-05
1628	ENSG00000105516	DBP	D-box binding PAR bZIP transcription factor	-3.19345	6.14e-06	8.52e-05
3598	ENSG00000123496	IL13RA2	interleukin 13 receptor subunit alpha 2	4.00319	6.16e-06	8.53e-05
6526	ENSG00000198743	SLC5A3	solute carrier family 5 member 3	-3.00375	6.18e-06	8.53e-05
5613	ENSG00000183943	PRKX	protein kinase X-linked	-2.42001	6.19e-06	8.53e-05
23101	ENSG00000053524	MCF2L2	MCF.2 cell line derived transforming sequence-like 2	2.9379	6.19e-06	8.53e-05
23108	ENSG00000132359	RAP1GAP2	RAP1 GTPase activating protein 2	-2.1694	6.2e-06	8.54e-05
84830	ENSG00000111863	ADTRP	androgen dependent TFPI regulating protein	2.79878	6.27e-06	8.62e-05
9423	ENSG00000065320	NTN1	netrin 1	3.20096	6.31e-06	8.62e-05
56975	ENSG00000177706	FAM20C	FAM20C golgi associated secretory pathway kinase	-2.48491	6.32e-06	8.62e-05
23429	ENSG00000163602	RYBP	RING1 and YY1 binding protein	2.02601	6.38e-06	8.68e-05
286676	ENSG00000145103	ILDR1	immunoglobulin like domain containing receptor 1	4.45201	6.39e-06	8.68e-05
493856	ENSG00000145354	CISD2	CDGSH iron sulfur domain 2	-2.09962	6.4e-06	8.68e-05
7791	ENSG00000159840	ZYX	zyxin	2.44284	6.41e-06	8.68e-05
3489	ENSG00000167779	IGFBP6	insulin like growth factor binding protein 6	2.61651	6.44e-06	8.72e-05
3480	ENSG00000140443	IGF1R	insulin like growth factor 1 receptor	-2.67543	6.45e-06	8.72e-05
81930	ENSG00000121621	KIF18A	kinesin family member 18A	-2.66005	6.45e-06	8.72e-05
1728	ENSG00000181019	NQO1	NAD(P)H quinone dehydrogenase 1	-2.11887	6.48e-06	8.75e-05
10529	ENSG00000078114	NEBL	nebulette	-2.8622	6.5e-06	8.75e-05
84899	ENSG00000125247	TMTC4	transmembrane O-mannosyltransferase targeting cadherins 4	-3.13121	6.51e-06	8.76e-05
4774	ENSG00000162599	NFIA	nuclear factor I A	-2.7599	6.6e-06	8.86e-05
4324	ENSG00000102996	MMP15	matrix metallopeptidase 15	-2.4574	6.64e-06	8.89e-05
84230	ENSG00000171488	LRRC8C	leucine rich repeat containing 8 VRAC subunit C	2.59442	6.67e-06	8.92e-05
23221	ENSG00000008853	RHOBTB2	Rho related BTB domain containing 2	-2.11888	6.69e-06	8.92e-05
5793	ENSG00000144724	PTPRG	protein tyrosine phosphatase receptor type G	-2.59737	6.69e-06	8.92e-05
58489	ENSG00000136379	ABHD17C	abhydrolase domain containing 17C, depalmitoylase	-2.1642	6.69e-06	8.92e-05
2030	ENSG00000112759	SLC29A1	solute carrier family 29 member 1 (Augustine blood group)	-2.46427	6.72e-06	8.92e-05
10351	ENSG00000141338	ABCA8	ATP binding cassette subfamily A member 8	-3.71984	6.72e-06	8.92e-05
10622	ENSG00000113356	POLR3G	RNA polymerase III subunit G	-3.59355	6.77e-06	8.99e-05
51454	ENSG00000144366	GULP1	GULP PTB domain containing engulfment adaptor 1	-2.42606	6.8e-06	9.02e-05
25979	ENSG00000109016	DHRS7B	dehydrogenase/reductase 7B	2.06353	6.82e-06	9.03e-05
55112	ENSG00000126870	DYNC2I1	dynein 2 intermediate chain 1	-2.5861	6.9e-06	9.12e-05
6117	ENSG00000132383	RPA1	replication protein A1	-2.02077	6.92e-06	9.14e-05
3576	ENSG00000169429	CXCL8	C-X-C motif chemokine ligand 8	2.00291	6.93e-06	9.14e-05
137392	ENSG00000188343	CIBAR1	CBY1 interacting BAR domain containing 1	-2.54379	6.94e-06	9.15e-05
10615	ENSG00000076382	SPAG5	sperm associated antigen 5	-2.79868	6.95e-06	9.15e-05
50937	ENSG00000064309	CDON	cell adhesion associated, oncogene regulated	-3.97929	6.97e-06	9.16e-05
22836	ENSG00000164292	RHOBTB3	Rho related BTB domain containing 3	-2.65011	6.99e-06	9.18e-05
26268	ENSG00000112146	FBXO9	F-box protein 9	-2.10248	7.01e-06	9.19e-05
9779	ENSG00000131374	TBC1D5	TBC1 domain family member 5	-2.07272	7.02e-06	9.2e-05
9768	ENSG00000166803	PCLAF	PCNA clamp associated factor	-2.63594	7.05e-06	9.21e-05
3430	ENSG00000068079	IFI35	interferon induced protein 35	2.11909	7.1e-06	9.25e-05
8914	ENSG00000111602	TIMELESS	timeless circadian regulator	-3.20534	7.1e-06	9.25e-05
2069	ENSG00000124882	EREG	epiregulin	2.23661	7.14e-06	9.28e-05
2026	ENSG00000111674	ENO2	enolase 2	-2.23249	7.17e-06	9.3e-05
9653	ENSG00000153936	HS2ST1	heparan sulfate 2-O-sulfotransferase 1	-2.43203	7.18e-06	9.3e-05
3488	ENSG00000115461	IGFBP5	insulin like growth factor binding protein 5	-5.08171	7.21e-06	9.33e-05
50649	ENSG00000136002	ARHGEF4	Rho guanine nucleotide exchange factor 4	-2.46464	7.23e-06	9.34e-05
29028	ENSG00000156802	ATAD2	ATPase family AAA domain containing 2	-2.24582	7.24e-06	9.34e-05
10635	ENSG00000111247	RAD51AP1	RAD51 associated protein 1	-3.61601	7.25e-06	9.34e-05
51170	ENSG00000198189	HSD17B11	hydroxysteroid 17-beta dehydrogenase 11	-2.07051	7.25e-06	9.34e-05
57460	ENSG00000111110	PPM1H	protein phosphatase, Mg2+/Mn2+ dependent 1H	-2.57629	7.32e-06	9.4e-05
10783	ENSG00000119408	NEK6	NIMA related kinase 6	-2.36271	7.32e-06	9.4e-05
116151	ENSG00000124098	FAM210B	family with sequence similarity 210 member B	-2.15977	7.35e-06	9.41e-05
80301	ENSG00000241839	PLEKHO2	pleckstrin homology domain containing O2	2.37401	7.46e-06	9.49e-05
5608	ENSG00000108984	MAP2K6	mitogen-activated protein kinase kinase 6	-4.09829	7.47e-06	9.49e-05
9026	ENSG00000130787	HIP1R	huntingtin interacting protein 1 related	2.93062	7.47e-06	9.49e-05
7403	ENSG00000147050	KDM6A	lysine demethylase 6A	2.34797	7.48e-06	9.49e-05
2710	ENSG00000198814	GK	glycerol kinase	2.33524	7.48e-06	9.49e-05
3988	ENSG00000107798	LIPA	lipase A, lysosomal acid type	-2.2224	7.58e-06	9.59e-05
1719	ENSG00000228716	DHFR	dihydrofolate reductase	-2.57762	7.59e-06	9.59e-05
100133205	ENSG00000224843	LINC00240	long intergenic non-protein coding RNA 240	3.46129	7.63e-06	9.61e-05
8601	ENSG00000147509	RGS20	regulator of G protein signaling 20	2.28079	7.64e-06	9.61e-05
79797	ENSG00000175213	ZNF408	zinc finger protein 408	2.06281	7.66e-06	9.62e-05
6574	ENSG00000144136	SLC20A1	solute carrier family 20 member 1	-2.24636	7.67e-06	9.62e-05
5310	ENSG00000008710	PKD1	polycystin 1, transient receptor potential channel interacting	2.25118	7.69e-06	9.63e-05
339983	ENSG00000185818	NAT8L	N-acetyltransferase 8 like	-2.62192	7.73e-06	9.68e-05
23195	ENSG00000112159	MDN1	midasin AAA ATPase 1	-2.39874	7.85e-06	9.8e-05
23250	ENSG00000068650	ATP11A	ATPase phospholipid transporting 11A	-2.4464	7.86e-06	9.8e-05
55536	ENSG00000164649	CDCA7L	cell division cycle associated 7 like	-2.69714	7.91e-06	9.85e-05
10592	ENSG00000136824	SMC2	structural maintenance of chromosomes 2	-2.39536	7.95e-06	9.87e-05
201292	ENSG00000141569	TRIM65	tripartite motif containing 65	-2.02351	7.99e-06	9.91e-05
221302	ENSG00000153975	ZUP1	zinc finger containing ubiquitin peptidase 1	2.24568	8.02e-06	9.92e-05
10771	ENSG00000015171	ZMYND11	zinc finger MYND-type containing 11	-2.00552	8.02e-06	9.92e-05
64759	ENSG00000136205	TNS3	tensin 3	-3.48702	8.07e-06	9.96e-05
29904	ENSG00000103319	EEF2K	eukaryotic elongation factor 2 kinase	-2.39521	8.1e-06	9.97e-05
284194	ENSG00000170298	LGALS9B	galectin 9B	-3.52792	8.1e-06	9.97e-05
56992	ENSG00000163808	KIF15	kinesin family member 15	-3.62028	8.11e-06	9.98e-05
342510	ENSG00000186407	CD300E	CD300e molecule	4.17026	8.23e-06	0.000100992
54058	ENSG00000160298	C21orf58	chromosome 21 open reading frame 58	-3.25418	8.25e-06	0.000100992
83989	ENSG00000113391	FAM172A	family with sequence similarity 172 member A	-2.79743	8.25e-06	0.000100992
29090	ENSG00000075336	TIMM21	translocase of inner mitochondrial membrane 21	-3.35448	8.33e-06	0.000101681
5164	ENSG00000005882	PDK2	pyruvate dehydrogenase kinase 2	-2.23346	8.34e-06	0.000101699
11065	ENSG00000175063	UBE2C	ubiquitin conjugating enzyme E2 C	-2.06063	8.36e-06	0.000101766
23368	ENSG00000088808	PPP1R13B	protein phosphatase 1 regulatory subunit 13B	2.16268	8.38e-06	0.000101857
9315	ENSG00000134986	NREP	neuronal regeneration related protein	-2.65596	8.39e-06	0.000101857
285362	ENSG00000144455	SUMF1	sulfatase modifying factor 1	-2.56224	8.43e-06	0.000102355
5198	ENSG00000178921	PFAS	phosphoribosylformylglycinamidine synthase	-2.37888	8.45e-06	0.000102434
3336	ENSG00000115541	HSPE1	heat shock protein family E (Hsp10) member 1	-2.396	8.47e-06	0.000102547
223117	ENSG00000153993	SEMA3D	semaphorin 3D	5.53861	8.51e-06	0.000102741
23397	ENSG00000121152	NCAPH	non-SMC condensin I complex subunit H	-2.72316	8.56e-06	0.000102907
84225	ENSG00000141497	ZMYND15	zinc finger MYND-type containing 15	3.57042	8.57e-06	0.000102907
91433	ENSG00000166965	RCCD1	RCC1 domain containing 1	-2.43279	8.58e-06	0.000102907
144535	ENSG00000188596	CFAP54	cilia and flagella associated protein 54	3.98923	8.59e-06	0.000102907
153364	ENSG00000176055	MBLAC2	metallo-beta-lactamase domain containing 2	-2.56938	8.59e-06	0.000102907
54806	ENSG00000135541	AHI1	Abelson helper integration site 1	-2.02646	8.6e-06	0.000102907
389337	ENSG00000183111	ARHGEF37	Rho guanine nucleotide exchange factor 37	-2.23526	8.63e-06	0.000103213
92092	ENSG00000146858	ZC3HAV1L	zinc finger CCCH-type containing, antiviral 1 like	-2.52431	8.68e-06	0.000103584
641	ENSG00000197299	BLM	BLM RecQ like helicase	-3.35405	8.74e-06	0.000103978
60401	ENSG00000131080	EDA2R	ectodysplasin A2 receptor	2.14515	8.76e-06	0.000104039
140885	ENSG00000198053	SIRPA	signal regulatory protein alpha	-2.62799	8.77e-06	0.000104039
80216	ENSG00000073331	ALPK1	alpha kinase 1	2.19457	8.78e-06	0.000104044
8110	ENSG00000205683	DPF3	double PHD fingers 3	2.4204	8.79e-06	0.000104091
55850	ENSG00000053501	USE1	unconventional SNARE in the ER 1	2.03779	8.82e-06	0.000104218
80178	ENSG00000162062	TEDC2	tubulin epsilon and delta complex 2	-3.5761	8.83e-06	0.000104268
9134	ENSG00000175305	CCNE2	cyclin E2	-3.13142	8.85e-06	0.000104372
84284	ENSG00000135778	NTPCR	nucleoside-triphosphatase, cancer-related	-2.18343	8.87e-06	0.000104502
9758	ENSG00000169933	FRMPD4	FERM and PDZ domain containing 4	4.0739	8.9e-06	0.000104669
79744	ENSG00000105136	ZNF419	zinc finger protein 419	2.18609	8.93e-06	0.000104839
3856	ENSG00000170421	KRT8	keratin 8	-2.08748	9.02e-06	0.000105579
56985	ENSG00000170222	ADPRM	ADP-ribose/CDP-alcohol diphosphatase, manganese dependent	2.21304	9.02e-06	0.000105579
90678	ENSG00000148356	LRSAM1	leucine rich repeat and sterile alpha motif containing 1	2.04835	9.1e-06	0.000106428
4173	ENSG00000104738	MCM4	minichromosome maintenance complex component 4	-2.30592	9.16e-06	0.000107007
27	ENSG00000143322	ABL2	ABL proto-oncogene 2, non-receptor tyrosine kinase	2.35925	9.3e-06	0.00010818
25822	ENSG00000137094	DNAJB5	DnaJ heat shock protein family (Hsp40) member B5	2.56035	9.33e-06	0.000108429
84085	ENSG00000118496	FBXO30	F-box protein 30	2.00761	9.41e-06	0.00010916
55757	ENSG00000102595	UGGT2	UDP-glucose glycoprotein glucosyltransferase 2	-2.1221	9.42e-06	0.00010916
57209	ENSG00000198105	ZNF248	zinc finger protein 248	-2.66508	9.44e-06	0.000109279
23348	ENSG00000088387	DOCK9	dedicator of cytokinesis 9	-2.47869	9.48e-06	0.000109581
54455	ENSG00000037637	FBXO42	F-box protein 42	2.01648	9.56e-06	0.000110363
374393	ENSG00000189057	FAM111B	FAM111 trypsin like peptidase B	-4.48079	9.6e-06	0.000110706
6286	ENSG00000163993	S100P	S100 calcium binding protein P	2.91899	9.67e-06	0.000111259
24137	ENSG00000090889	KIF4A	kinesin family member 4A	-3.50876	9.74e-06	0.000111773
57326	ENSG00000163346	PBXIP1	PBX homeobox interacting protein 1	-2.23448	9.75e-06	0.000111843
6274	ENSG00000188015	S100A3	S100 calcium binding protein A3	2.7621	9.79e-06	0.000112155
54453	ENSG00000132669	RIN2	Ras and Rab interactor 2	-2.40034	9.88e-06	0.000112968
1605	ENSG00000173402	DAG1	dystroglycan 1	-2.21889	9.94e-06	0.000113415
55635	ENSG00000024526	DEPDC1	DEP domain containing 1	-2.92266	1e-05	0.000113945
2998	ENSG00000111713	GYS2	glycogen synthase 2	3.39884	1.02e-05	0.000115083
79573	ENSG00000143643	TTC13	tetratricopeptide repeat domain 13	-2.15107	1.02e-05	0.000115083
1842	ENSG00000106823	ECM2	extracellular matrix protein 2	2.78452	1.03e-05	0.000116169
57533	ENSG00000132405	TBC1D14	TBC1 domain family member 14	-2.25983	1.03e-05	0.000116507
146330	ENSG00000127585	FBXL16	F-box and leucine rich repeat protein 16	-2.63037	1.03e-05	0.000116607
6668	ENSG00000167182	SP2	Sp2 transcription factor	2.15679	1.04e-05	0.000116607
84939	ENSG00000160953	PWWP3A	PWWP domain containing 3A, DNA repair factor	-2.2565	1.04e-05	0.000117266
284306	ENSG00000152433	ZNF547	zinc finger protein 547	2.23168	1.04e-05	0.000117266
55027	ENSG00000155393	HEATR3	HEAT repeat containing 3	-2.65827	1.05e-05	0.000117266
5557	ENSG00000198056	PRIM1	DNA primase subunit 1	-4.1282	1.05e-05	0.000117266
1942	ENSG00000169242	EFNA1	ephrin A1	-2.16784	1.05e-05	0.000117339
6604	ENSG00000082014	SMARCD3	SWI/SNF related, matrix associated, actin dependent regulator of chromatin, subfamily d, member 3	-2.67111	1.05e-05	0.000117518
8438	ENSG00000085999	RAD54L	RAD54 like	-3.60894	1.05e-05	0.000117599
23150	ENSG00000114541	FRMD4B	FERM domain containing 4B	2.29494	1.05e-05	0.000117599
170082	ENSG00000176896	TCEANC	transcription elongation factor A N-terminal and central domain containing	2.5726	1.06e-05	0.000117599
145173	ENSG00000187676	B3GLCT	beta 3-glucosyltransferase	-2.87771	1.06e-05	0.000117599
5493	ENSG00000118898	PPL	periplakin	-3.13723	1.06e-05	0.000117599
1763	ENSG00000138346	DNA2	DNA replication helicase/nuclease 2	-3.36577	1.06e-05	0.000117655
79053	ENSG00000159063	ALG8	ALG8 alpha-1,3-glucosyltransferase	-2.01178	1.06e-05	0.000117655
399726	ENSG00000204682	MIR1915HG	MIR1915 host gene	-2.98072	1.06e-05	0.000117655
55260	ENSG00000161558	TMEM143	transmembrane protein 143	-2.81365	1.06e-05	0.000117655
377677	ENSG00000185015	CA13	carbonic anhydrase 13	2.69152	1.07e-05	0.000118453
23333	ENSG00000173852	DPY19L1	dpy-19 like C-mannosyltransferase 1	-2.29595	1.09e-05	0.000119686
54541	ENSG00000168209	DDIT4	DNA damage inducible transcript 4	2.38818	1.09e-05	0.000119867
2625	ENSG00000107485	GATA3	GATA binding protein 3	2.31874	1.1e-05	0.000120774
5933	ENSG00000080839	RBL1	RB transcriptional corepressor like 1	-2.64823	1.11e-05	0.000121183
56978	ENSG00000152784	PRDM8	PR/SET domain 8	2.64276	1.11e-05	0.000121324
23288	ENSG00000106012	IQCE	IQ motif containing E	-2.27584	1.11e-05	0.000121753
275	ENSG00000145020	AMT	aminomethyltransferase	-3.86984	1.12e-05	0.00012254
55061	ENSG00000143502	SUSD4	sushi domain containing 4	3.28695	1.13e-05	0.000122622
6932	ENSG00000081059	TCF7	transcription factor 7	3.86502	1.13e-05	0.000122776
85457	ENSG00000198894	CIPC	CLOCK interacting pacemaker	-2.28049	1.13e-05	0.000123266
259232	ENSG00000102452	NALCN	sodium leak channel, non-selective	-3.73296	1.14e-05	0.000123657
9735	ENSG00000184445	KNTC1	kinetochore associated 1	-3.32012	1.15e-05	0.000124666
20	ENSG00000107331	ABCA2	ATP binding cassette subfamily A member 2	-2.15585	1.15e-05	0.00012475
124359	ENSG00000166446	CDYL2	chromodomain Y like 2	2.82237	1.15e-05	0.000124814
657	ENSG00000107779	BMPR1A	bone morphogenetic protein receptor type 1A	-2.14137	1.16e-05	0.000125661
80224	ENSG00000151413	NUBPL	nucleotide binding protein like	-2.65129	1.16e-05	0.000125661
28951	ENSG00000071575	TRIB2	tribbles pseudokinase 2	-2.74758	1.16e-05	0.000125661
100507173	ENSG00000281706	LINC01012	long intergenic non-protein coding RNA 1012	3.7861	1.17e-05	0.000125719
155060	ENSG00000244560	LOC155060	AI894139 pseudogene	-2.63192	1.17e-05	0.000125757
790	ENSG00000084774	CAD	carbamoyl-phosphate synthetase 2, aspartate transcarbamylase, and dihydroorotase	-2.1167	1.17e-05	0.000126126
55824	ENSG00000076641	PAG1	phosphoprotein membrane anchor with glycosphingolipid microdomains 1	2.33721	1.17e-05	0.000126172
2150	ENSG00000164251	F2RL1	F2R like trypsin receptor 1	-3.67484	1.18e-05	0.000126266
100507032	ENSG00000271270	TMCC1-DT	TMCC1 divergent transcript	-3.7158	1.19e-05	0.000127245
667	ENSG00000151914	DST	dystonin	-2.0954	1.19e-05	0.000127253
9132	ENSG00000117013	KCNQ4	potassium voltage-gated channel subfamily Q member 4	3.824	1.2e-05	0.000128339
2335	ENSG00000115414	FN1	fibronectin 1	2.07821	1.22e-05	0.00012945
338442	ENSG00000182782	HCAR2	hydroxycarboxylic acid receptor 2	4.08162	1.22e-05	0.000129583
286006	ENSG00000181016	LSMEM1	leucine rich single-pass membrane protein 1	3.11458	1.23e-05	0.00012963
53340	ENSG00000064199	SPA17	sperm autoantigenic protein 17	-2.86165	1.23e-05	0.00012963
1397	ENSG00000182809	CRIP2	cysteine rich protein 2	-2.60622	1.23e-05	0.00012963
1633	ENSG00000156136	DCK	deoxycytidine kinase	-2.64297	1.23e-05	0.00012963
84330	ENSG00000133250	ZNF414	zinc finger protein 414	2.20747	1.23e-05	0.000129682
7786	ENSG00000139625	MAP3K12	mitogen-activated protein kinase kinase kinase 12	-2.36308	1.24e-05	0.000130155
3429	ENSG00000165949	IFI27	interferon alpha inducible protein 27	2.19521	1.24e-05	0.000130155
4605	ENSG00000101057	MYBL2	MYB proto-oncogene like 2	-2.87463	1.24e-05	0.000130167
5210	ENSG00000114268	PFKFB4	6-phosphofructo-2-kinase/fructose-2,6-biphosphatase 4	-2.01397	1.25e-05	0.000130516
8398	ENSG00000184381	PLA2G6	phospholipase A2 group VI	2.39841	1.25e-05	0.000130604
117178	ENSG00000117155	SSX2IP	SSX family member 2 interacting protein	-2.27684	1.25e-05	0.000130604
629	ENSG00000243649	CFB	complement factor B	2.81742	1.25e-05	0.00013071
2491	ENSG00000102384	CENPI	centromere protein I	-3.81444	1.25e-05	0.00013071
1318	ENSG00000136867	SLC31A2	solute carrier family 31 member 2	2.29041	1.26e-05	0.000131131
23218	ENSG00000160796	NBEAL2	neurobeachin like 2	-2.23195	1.27e-05	0.000131398
5427	ENSG00000100479	POLE2	DNA polymerase epsilon 2, accessory subunit	-3.93377	1.29e-05	0.000133018
149708	ENSG00000175121	WFDC5	WAP four-disulfide core domain 5	3.95341	1.29e-05	0.000133018
23129	ENSG00000004399	PLXND1	plexin D1	-2.11313	1.29e-05	0.000133061
9324	ENSG00000118418	HMGN3	high mobility group nucleosomal binding domain 3	-2.09113	1.29e-05	0.000133061
57169	ENSG00000124201	ZNFX1	zinc finger NFX1-type containing 1	2.78873	1.3e-05	0.000133124
10882	ENSG00000131094	C1QL1	complement C1q like 1	-3.35391	1.3e-05	0.000133124
5774	ENSG00000070159	PTPN3	protein tyrosine phosphatase non-receptor type 3	-2.68363	1.31e-05	0.000134316
64780	ENSG00000135596	MICAL1	microtubule associated monooxygenase, calponin and LIM domain containing 1	2.14147	1.32e-05	0.000134368
165215	ENSG00000144369	FAM171B	family with sequence similarity 171 member B	2.52365	1.32e-05	0.000134647
79669	ENSG00000114529	C3orf52	chromosome 3 open reading frame 52	2.01362	1.33e-05	0.000134871
54576	ENSG00000242366	UGT1A8	UDP glucuronosyltransferase family 1 member A8	-3.14637	1.33e-05	0.000135182
10403	ENSG00000080986	NDC80	NDC80 kinetochore complex component	-3.06432	1.33e-05	0.000135262
3868	ENSG00000186832	KRT16	keratin 16	3.74892	1.34e-05	0.000135301
9882	ENSG00000136111	TBC1D4	TBC1 domain family member 4	-3.4055	1.34e-05	0.000135301
51659	ENSG00000131153	GINS2	GINS complex subunit 2	-2.83507	1.34e-05	0.000135712
4313	ENSG00000087245	MMP2	matrix metallopeptidase 2	-2.98698	1.35e-05	0.000135738
64061	ENSG00000184205	TSPYL2	TSPY like 2	2.1376	1.36e-05	0.000136985
84056	ENSG00000102781	KATNAL1	katanin catalytic subunit A1 like 1	-2.32873	1.37e-05	0.000137026
10501	ENSG00000167680	SEMA6B	semaphorin 6B	-4.15374	1.38e-05	0.000137978
285368	ENSG00000163704	PRRT3	proline rich transmembrane protein 3	3.5051	1.38e-05	0.000137978
347902	ENSG00000139211	AMIGO2	adhesion molecule with Ig like domain 2	-2.49704	1.43e-05	0.000141763
133418	ENSG00000170571	EMB	embigin	-2.41012	1.46e-05	0.000144866
22925	ENSG00000153246	PLA2R1	phospholipase A2 receptor 1	-2.75649	1.47e-05	0.000145141
9481	ENSG00000153291	SLC25A27	solute carrier family 25 member 27	-2.68037	1.47e-05	0.000145141
23456	ENSG00000135776	ABCB10	ATP binding cassette subfamily B member 10	-2.42628	1.5e-05	0.0001478
10732	ENSG00000101190	TCFL5	transcription factor like 5	-2.35986	1.5e-05	0.0001478
201725	ENSG00000205208	C4orf46	chromosome 4 open reading frame 46	-2.35141	1.51e-05	0.000147808
11199	ENSG00000109511	ANXA10	annexin A10	-2.27004	1.51e-05	0.000147876
2124	ENSG00000185862	EVI2B	ecotropic viral integration site 2B	-2.50803	1.52e-05	0.000149024
4683	ENSG00000104320	NBN	nibrin	2.08134	1.53e-05	0.000149228
623	ENSG00000100739	BDKRB1	bradykinin receptor B1	3.09288	1.53e-05	0.000149228
41	ENSG00000110881	ASIC1	acid sensing ion channel subunit 1	-3.89824	1.54e-05	0.000149566
100507057	ENSG00000228109	MELTF-AS1	MELTF antisense RNA 1	-3.88264	1.54e-05	0.000149566
168620	ENSG00000180535	BHLHA15	basic helix-loop-helix family member a15	3.95817	1.54e-05	0.000149811
8318	ENSG00000093009	CDC45	cell division cycle 45	-2.69679	1.54e-05	0.000149811
54566	ENSG00000095203	EPB41L4B	erythrocyte membrane protein band 4.1 like 4B	-3.13397	1.56e-05	0.000150656
4192	ENSG00000110492	MDK	midkine	2.65703	1.56e-05	0.000150656
6909	ENSG00000121068	TBX2	T-box transcription factor 2	2.11234	1.56e-05	0.000150779
79816	ENSG00000104953	TLE6	TLE family member 6, subcortical maternal complex member	-3.09426	1.56e-05	0.000150779
29992	ENSG00000085514	PILRA	paired immunoglobin like type 2 receptor alpha	3.21062	1.56e-05	0.000150812
8341	ENSG00000233822	H2BC15	H2B clustered histone 15	2.59949	1.56e-05	0.000150812
54841	ENSG00000134897	BIVM	basic, immunoglobulin-like variable motif containing	-2.46644	1.56e-05	0.000150812
3426	ENSG00000205403	CFI	complement factor I	-3.07277	1.57e-05	0.00015159
2125	ENSG00000167880	EVPL	envoplakin	-2.24896	1.58e-05	0.000151604
55779	ENSG00000206530	CFAP44	cilia and flagella associated protein 44	-3.27236	1.58e-05	0.000151604
1723	ENSG00000102967	DHODH	dihydroorotate dehydrogenase (quinone)	-2.73652	1.58e-05	0.000151604
90141	ENSG00000140025	EFCAB11	EF-hand calcium binding domain 11	-2.51642	1.58e-05	0.000151604
147463	ENSG00000154065	ANKRD29	ankyrin repeat domain 29	-3.12944	1.59e-05	0.000152463
51760	ENSG00000103528	SYT17	synaptotagmin 17	-3.42977	1.61e-05	0.00015348
9636	ENSG00000187608	ISG15	ISG15 ubiquitin like modifier	2.0525	1.62e-05	0.000153845
79973	ENSG00000198342	ZNF442	zinc finger protein 442	3.95571	1.62e-05	0.000154066
266722	ENSG00000185352	HS6ST3	heparan sulfate 6-O-sulfotransferase 3	4.36206	1.62e-05	0.000154257
1112	ENSG00000053254	FOXN3	forkhead box N3	-2.08931	1.64e-05	0.000155582
160851	ENSG00000102780	DGKH	diacylglycerol kinase eta	2.16939	1.64e-05	0.000155781
84542	ENSG00000162929	SANBR	SANT and BTB domain regulator of CSR	-2.75606	1.65e-05	0.000156518
8076	ENSG00000197614	MFAP5	microfibril associated protein 5	-2.46913	1.66e-05	0.000157031
286144	ENSG00000205133	TRIQK	triple QxxK/R motif containing	-2.261	1.66e-05	0.00015707
64946	ENSG00000153044	CENPH	centromere protein H	-2.1894	1.66e-05	0.00015707
7277	ENSG00000127824	TUBA4A	tubulin alpha 4a	-2.04331	1.67e-05	0.000157134
5266	ENSG00000124102	PI3	peptidase inhibitor 3	2.35263	1.67e-05	0.000157134
79634	ENSG00000144306	SCRN3	secernin 3	-2.1427	1.7e-05	0.000160214
11127	ENSG00000131437	KIF3A	kinesin family member 3A	-2.08338	1.7e-05	0.000160258
148398	ENSG00000187634	SAMD11	sterile alpha motif domain containing 11	-2.98043	1.71e-05	0.000160346
79884	ENSG00000164114	MAP9	microtubule associated protein 9	-2.10899	1.74e-05	0.000163107
80709	ENSG00000106948	AKNA	AT-hook transcription factor	2.40049	1.75e-05	0.000163372
84245	ENSG00000037757	MRI1	methylthioribose-1-phosphate isomerase 1	-2.09452	1.76e-05	0.00016343
3752	ENSG00000171385	KCND3	potassium voltage-gated channel subfamily D member 3	4.20611	1.76e-05	0.00016343
56829	ENSG00000105939	ZC3HAV1	zinc finger CCCH-type containing, antiviral 1	2.02752	1.76e-05	0.000163763
1193	ENSG00000155962	CLIC2	chloride intracellular channel 2	3.26625	1.77e-05	0.000164047
11339	ENSG00000104147	OIP5	Opa interacting protein 5	-2.97315	1.78e-05	0.000164591
8908	ENSG00000056998	GYG2	glycogenin 2	-3.46963	1.78e-05	0.000164629
144501	ENSG00000167767	KRT80	keratin 80	-2.70958	1.8e-05	0.00016627
8556	ENSG00000079335	CDC14A	cell division cycle 14A	2.43123	1.81e-05	0.000166555
54947	ENSG00000087253	LPCAT2	lysophosphatidylcholine acyltransferase 2	-2.32033	1.81e-05	0.000166721
2781	ENSG00000128266	GNAZ	G protein subunit alpha z	-3.63158	1.82e-05	0.000167465
102724814	ENSG00000258727	AP1G2-AS1	AP1G2 antisense RNA 1	-3.55791	1.83e-05	0.000167788
55314	ENSG00000164124	TMEM144	transmembrane protein 144	-2.43981	1.86e-05	0.000169596
56122	ENSG00000120327	PCDHB14	protocadherin beta 14	-2.00566	1.88e-05	0.000171351
5430	ENSG00000181222	POLR2A	RNA polymerase II subunit A	2.17278	1.89e-05	0.000172014
83716	ENSG00000103196	CRISPLD2	cysteine rich secretory protein LCCL domain containing 2	3.07846	1.89e-05	0.000172433
3398	ENSG00000115738	ID2	inhibitor of DNA binding 2	3.5611	1.9e-05	0.000172517
645687	ENSG00000258791	LINC00520	long intergenic non-protein coding RNA 520	2.42883	1.93e-05	0.00017457
64135	ENSG00000115267	IFIH1	interferon induced with helicase C domain 1	2.67696	1.94e-05	0.000174888
152687	ENSG00000272602	ZNF595	zinc finger protein 595	3.68195	1.94e-05	0.000175205
6273	ENSG00000196754	S100A2	S100 calcium binding protein A2	2.48255	1.96e-05	0.000176622
161835	ENSG00000150667	FSIP1	fibrous sheath interacting protein 1	3.34782	1.98e-05	0.000177985
3456	ENSG00000171855	IFNB1	interferon beta 1	4.80427	1.99e-05	0.000178619
2828	ENSG00000177464	GPR4	G protein-coupled receptor 4	3.72295	2e-05	0.000179051
230	ENSG00000109107	ALDOC	aldolase, fructose-bisphosphate C	-2.18659	2.02e-05	0.000180338
79944	ENSG00000087299	L2HGDH	L-2-hydroxyglutarate dehydrogenase	-2.14829	2.03e-05	0.000180764
54855	ENSG00000183508	TENT5C	terminal nucleotidyltransferase 5C	2.99103	2.04e-05	0.000180987
55715	ENSG00000125170	DOK4	docking protein 4	2.29839	2.05e-05	0.000181279
89944	ENSG00000149328	GLB1L2	galactosidase beta 1 like 2	-2.53739	2.05e-05	0.000181279
7272	ENSG00000112742	TTK	TTK protein kinase	-2.86984	2.05e-05	0.000181279
7052	ENSG00000198959	TGM2	transglutaminase 2	-2.68043	2.05e-05	0.000181279
4833	ENSG00000103202	NME4	NME/NM23 nucleoside diphosphate kinase 4	-2.2417	2.06e-05	0.000181451
114876	ENSG00000141447	OSBPL1A	oxysterol binding protein like 1A	-2.00989	2.06e-05	0.00018199
54677	ENSG00000005469	CROT	carnitine O-octanoyltransferase	-2.46426	2.09e-05	0.000184133
143458	ENSG00000179241	LDLRAD3	low density lipoprotein receptor class A domain containing 3	-2.0012	2.11e-05	0.000185316
55349	ENSG00000016391	CHDH	choline dehydrogenase	-2.78017	2.11e-05	0.000185316
6505	ENSG00000106688	SLC1A1	solute carrier family 1 member 1	-2.08955	2.11e-05	0.000185316
285195	ENSG00000181804	SLC9A9	solute carrier family 9 member A9	2.95081	2.11e-05	0.000185316
8528	ENSG00000203797	DDO	D-aspartate oxidase	2.23404	2.11e-05	0.000185316
55244	ENSG00000142494	SLC47A1	solute carrier family 47 member 1	-2.27529	2.13e-05	0.000186283
114780	ENSG00000166473	PKD1L2	polycystin 1 like 2 (gene/pseudogene)	-3.60927	2.14e-05	0.000186872
1294	ENSG00000114270	COL7A1	collagen type VII alpha 1 chain	-3.43866	2.16e-05	0.000187781
54331	ENSG00000186469	GNG2	G protein subunit gamma 2	2.29698	2.16e-05	0.000187866
9700	ENSG00000135476	ESPL1	extra spindle pole bodies like 1, separase	2.37114	2.17e-05	0.000188399
129293	ENSG00000186854	TRABD2A	TraB domain containing 2A	-2.03199	2.17e-05	0.000188399
54478	ENSG00000129195	PIMREG	PICALM interacting mitotic regulator	-3.2496	2.21e-05	0.000190957
7023	ENSG00000090447	TFAP4	transcription factor AP-4	-2.6017	2.21e-05	0.000190957
10166	ENSG00000102743	SLC25A15	solute carrier family 25 member 15	-2.33744	2.21e-05	0.000190957
100128191	ENSG00000257167	TMPO-AS1	TMPO antisense RNA 1	-3.51825	2.22e-05	0.000191407
3930	ENSG00000143815	LBR	lamin B receptor	-2.0117	2.27e-05	0.000194651
641339	ENSG00000251192	ZNF674	zinc finger protein 674	2.2103	2.29e-05	0.000196129
57001	ENSG00000196636	SDHAF3	succinate dehydrogenase complex assembly factor 3	-2.33769	2.3e-05	0.000196471
100113407	ENSG00000205269	TMEM170B	transmembrane protein 170B	-2.37922	2.31e-05	0.000196625
23493	ENSG00000135547	HEY2	hes related family bHLH transcription factor with YRPW motif 2	2.60971	2.32e-05	0.000197219
80746	ENSG00000154743	TSEN2	tRNA splicing endonuclease subunit 2	-2.70549	2.32e-05	0.000197574
134637	ENSG00000189007	ADAT2	adenosine deaminase tRNA specific 2	-3.24037	2.34e-05	0.000198142
64838	ENSG00000115226	FNDC4	fibronectin type III domain containing 4	2.57428	2.36e-05	0.000199011
100507206	ENSG00000189238	LINC00943	long intergenic non-protein coding RNA 943	4.08522	2.36e-05	0.000199011
5378	ENSG00000064933	PMS1	PMS1 homolog 1, mismatch repair system component	-2.44396	2.36e-05	0.000199088
81706	ENSG00000198729	PPP1R14C	protein phosphatase 1 regulatory inhibitor subunit 14C	2.80996	2.37e-05	0.000199402
55356	ENSG00000163393	SLC22A15	solute carrier family 22 member 15	2.45358	2.38e-05	0.00019981
2275	ENSG00000183386	FHL3	four and a half LIM domains 3	2.12723	2.41e-05	0.000201799
4361	ENSG00000020922	MRE11	MRE11 homolog, double strand break repair nuclease	-2.31571	2.41e-05	0.000202185
2494	ENSG00000116833	NR5A2	nuclear receptor subfamily 5 group A member 2	2.82506	2.44e-05	0.000203872
26275	ENSG00000198130	HIBCH	3-hydroxyisobutyryl-CoA hydrolase	-2.13716	2.44e-05	0.000203872
606495	ENSG00000215883	CYB5RL	cytochrome b5 reductase like	-3.3844	2.45e-05	0.000203872
256356	ENSG00000175066	GK5	glycerol kinase 5	-2.24176	2.47e-05	0.000205313
8317	ENSG00000097046	CDC7	cell division cycle 7	-2.32873	2.47e-05	0.000205313
634	ENSG00000079385	CEACAM1	CEA cell adhesion molecule 1	2.59156	2.47e-05	0.000205313
6242	ENSG00000114993	RTKN	rhotekin	-2.47099	2.49e-05	0.000206529
79571	ENSG00000179562	GCC1	GRIP and coiled-coil domain containing 1	2.00318	2.5e-05	0.000206939
5998	ENSG00000138835	RGS3	regulator of G protein signaling 3	-3.12954	2.51e-05	0.00020733
29929	ENSG00000088035	ALG6	ALG6 alpha-1,3-glucosyltransferase	-2.54322	2.51e-05	0.000207571
340527	ENSG00000204131	NHSL2	NHS like 2	3.88712	2.53e-05	0.000208257
64172	ENSG00000128694	OSGEPL1	O-sialoglycoprotein endopeptidase like 1	-2.64756	2.53e-05	0.000208257
8518	ENSG00000070061	ELP1	elongator acetyltransferase complex subunit 1	-2.07828	2.54e-05	0.000208257
94	ENSG00000139567	ACVRL1	activin A receptor like type 1	2.48415	2.55e-05	0.000208598
91147	ENSG00000164953	TMEM67	transmembrane protein 67	-2.38574	2.55e-05	0.000208598
84708	ENSG00000072201	LNX1	ligand of numb-protein X 1	3.12961	2.56e-05	0.000209456
55366	ENSG00000205213	LGR4	leucine rich repeat containing G protein-coupled receptor 4	-2.52522	2.59e-05	0.00021053
90507	ENSG00000141295	SCRN2	secernin 2	-2.01165	2.59e-05	0.00021053
8503	ENSG00000117461	PIK3R3	phosphoinositide-3-kinase regulatory subunit 3	2.33437	2.59e-05	0.00021053
84553	ENSG00000146267	FAXC	failed axon connections homolog, metaxin like GST domain containing	-3.28525	2.61e-05	0.000211856
266747	ENSG00000159496	RGL4	ral guanine nucleotide dissociation stimulator like 4	-3.31716	2.63e-05	0.000212633
25790	ENSG00000213085	CFAP45	cilia and flagella associated protein 45	2.81221	2.64e-05	0.000213357
10178	ENSG00000009694	TENM1	teneurin transmembrane protein 1	-2.62263	2.68e-05	0.000215476
4921	ENSG00000162733	DDR2	discoidin domain receptor tyrosine kinase 2	3.05174	2.69e-05	0.000215819
55215	ENSG00000140525	FANCI	FA complementation group I	-2.67847	2.7e-05	0.000216612
132158	ENSG00000168237	GLYCTK	glycerate kinase	2.61109	2.7e-05	0.000216612
170463	ENSG00000130511	SSBP4	single stranded DNA binding protein 4	-2.21923	2.72e-05	0.00021715
8629	ENSG00000234616	JRK	Jrk helix-turn-helix protein	-3.04864	2.73e-05	0.000217496
672	ENSG00000012048	BRCA1	BRCA1 DNA repair associated	-2.71384	2.73e-05	0.000217647
10865	ENSG00000196843	ARID5A	AT-rich interaction domain 5A	2.07197	2.75e-05	0.00021847
55422	ENSG00000130844	ZNF331	zinc finger protein 331	3.33607	2.75e-05	0.000218868
54504	ENSG00000106066	CPVL	carboxypeptidase vitellogenic like	-2.95442	2.75e-05	0.000218868
54897	ENSG00000130940	CASZ1	castor zinc finger 1	2.52422	2.76e-05	0.000219481
79663	ENSG00000169087	HSPBAP1	HSPB1 associated protein 1	3.59559	2.77e-05	0.000219481
57007	ENSG00000144476	ACKR3	atypical chemokine receptor 3	3.39344	2.78e-05	0.000219481
64757	ENSG00000186205	MTARC1	mitochondrial amidoxime reducing component 1	-3.28964	2.79e-05	0.000220007
241	ENSG00000132965	ALOX5AP	arachidonate 5-lipoxygenase activating protein	3.56074	2.79e-05	0.000220007
55166	ENSG00000031691	CENPQ	centromere protein Q	-2.55494	2.79e-05	0.000220144
79802	ENSG00000143512	HHIPL2	HHIP like 2	-3.5003	2.81e-05	0.000221394
84264	ENSG00000103253	HAGHL	hydroxyacylglutathione hydrolase like	-3.06327	2.85e-05	0.000224336
404217	ENSG00000178531	CTXN1	cortexin 1	-3.58833	2.86e-05	0.000224973
4285	ENSG00000027001	MIPEP	mitochondrial intermediate peptidase	-2.09685	2.87e-05	0.000224973
9194	ENSG00000118596	SLC16A7	solute carrier family 16 member 7	-2.00119	2.87e-05	0.000225354
153020	ENSG00000138670	RASGEF1B	RasGEF domain family member 1B	3.53307	2.88e-05	0.000225588
288	ENSG00000151150	ANK3	ankyrin 3	3.50676	2.88e-05	0.000225588
9170	ENSG00000064547	LPAR2	lysophosphatidic acid receptor 2	2.47062	2.89e-05	0.000225926
440193	ENSG00000015133	CCDC88C	coiled-coil domain containing 88C	-3.04105	2.9e-05	0.000226605
64418	ENSG00000146802	TMEM168	transmembrane protein 168	-2.05898	2.94e-05	0.000228605
7089	ENSG00000065717	TLE2	TLE family member 2, transcriptional corepressor	-3.14878	2.94e-05	0.000228605
64098	ENSG00000138964	PARVG	parvin gamma	-2.74052	2.94e-05	0.000228882
643749	ENSG00000231889	TRAF3IP2-AS1	TRAF3IP2 antisense RNA 1	2.55656	2.98e-05	0.000230827
80380	ENSG00000197646	PDCD1LG2	programmed cell death 1 ligand 2	2.27587	2.98e-05	0.000230827
5208	ENSG00000123836	PFKFB2	6-phosphofructo-2-kinase/fructose-2,6-biphosphatase 2	-2.60438	3.02e-05	0.000233269
144245	ENSG00000175548	ALG10B	ALG10 alpha-1,2-glucosyltransferase B	-2.07385	3.03e-05	0.000233958
11130	ENSG00000122952	ZWINT	ZW10 interacting kinetochore protein	-2.60057	3.08e-05	0.000236942
170384	ENSG00000196968	FUT11	fucosyltransferase 11	-2.03872	3.1e-05	0.00023781
124093	ENSG00000162004	CCDC78	coiled-coil domain containing 78	-3.41506	3.1e-05	0.000237882
221150	ENSG00000165480	SKA3	spindle and kinetochore associated complex subunit 3	-3.44334	3.13e-05	0.000239515
6000	ENSG00000182901	RGS7	regulator of G protein signaling 7	3.65644	3.17e-05	0.000240948
7043	ENSG00000119699	TGFB3	transforming growth factor beta 3	-2.27425	3.17e-05	0.000240948
644538	ENSG00000184785	SMIM10	small integral membrane protein 10	-2.64052	3.17e-05	0.000240948
10721	ENSG00000051341	POLQ	DNA polymerase theta	-3.18447	3.17e-05	0.000240948
54873	ENSG00000099260	PALMD	palmdelphin	-3.32536	3.18e-05	0.000241303
388610	ENSG00000253368	TRNP1	TMF1 regulated nuclear protein 1	2.10953	3.19e-05	0.000241717
54799	ENSG00000011258	MBTD1	mbt domain containing 1	-2.21881	3.19e-05	0.000241717
55556	ENSG00000132199	ENOSF1	enolase superfamily member 1	-2.08172	3.2e-05	0.000242118
1573	ENSG00000134716	CYP2J2	cytochrome P450 family 2 subfamily J member 2	2.40418	3.21e-05	0.000242458
84033	ENSG00000154358	OBSCN	obscurin, cytoskeletal calmodulin and titin-interacting RhoGEF	-2.01476	3.22e-05	0.000243116
79966	ENSG00000145284	SCD5	stearoyl-CoA desaturase 5	-3.26671	3.22e-05	0.000243124
80263	ENSG00000134253	TRIM45	tripartite motif containing 45	2.13279	3.23e-05	0.000244004
1591	ENSG00000019186	CYP24A1	cytochrome P450 family 24 subfamily A member 1	-3.15402	3.25e-05	0.000244402
3145	ENSG00000256269	HMBS	hydroxymethylbilane synthase	-2.04716	3.25e-05	0.000244413
123096	ENSG00000197119	SLC25A29	solute carrier family 25 member 29	-2.30174	3.29e-05	0.000246685
100268168	ENSG00000204758	LOC100268168	uncharacterized LOC100268168	2.26529	3.31e-05	0.000248289
3691	ENSG00000132470	ITGB4	integrin subunit beta 4	-2.14728	3.32e-05	0.000248289
26108	ENSG00000171016	PYGO1	pygopus family PHD finger 1	-2.27937	3.33e-05	0.000249204
2564	ENSG00000102287	GABRE	gamma-aminobutyric acid type A receptor subunit epsilon	-2.34073	3.36e-05	0.000250213
1577	ENSG00000106258	CYP3A5	cytochrome P450 family 3 subfamily A member 5	2.78909	3.36e-05	0.000250293
10656	ENSG00000131773	KHDRBS3	KH RNA binding domain containing, signal transduction associated 3	3.16116	3.4e-05	0.000251858
342892	ENSG00000267041	ZNF850	zinc finger protein 850	-2.24855	3.42e-05	0.000253
11113	ENSG00000122966	CIT	citron rho-interacting serine/threonine kinase	-3.36565	3.45e-05	0.000254564
7516	ENSG00000196584	XRCC2	X-ray repair cross complementing 2	-2.99119	3.46e-05	0.000254816
4886	ENSG00000164128	NPY1R	neuropeptide Y receptor Y1	-2.82028	3.46e-05	0.000254893
6502	ENSG00000145604	SKP2	S-phase kinase associated protein 2	-2.52305	3.48e-05	0.000255116
84295	ENSG00000156531	PHF6	PHD finger protein 6	-2.07497	3.48e-05	0.000255116
136895	ENSG00000153790	C7orf31	chromosome 7 open reading frame 31	2.40934	3.48e-05	0.000255208
9754	ENSG00000130052	STARD8	StAR related lipid transfer domain containing 8	2.71032	3.51e-05	0.000256478
79070	ENSG00000134901	POGLUT2	protein O-glucosyltransferase 2	-2.35014	3.51e-05	0.000256478
113130	ENSG00000146670	CDCA5	cell division cycle associated 5	-2.43777	3.51e-05	0.000256478
2774	ENSG00000141404	GNAL	G protein subunit alpha L	-2.42004	3.55e-05	0.000258495
245812	ENSG00000166997	CNPY4	canopy FGF signaling regulator 4	-3.50723	3.61e-05	0.0002617
92104	ENSG00000197557	TTC30A	tetratricopeptide repeat domain 30A	-2.98169	3.65e-05	0.000264317
5116	ENSG00000160299	PCNT	pericentrin	-2.09503	3.74e-05	0.000268778
64943	ENSG00000168268	NT5DC2	5'-nucleotidase domain containing 2	-3.49364	3.77e-05	0.000269783
2633	ENSG00000117228	GBP1	guanylate binding protein 1	2.79371	3.77e-05	0.000269988
84650	ENSG00000123179	EBPL	EBP like	-2.22623	3.77e-05	0.000269997
56256	ENSG00000082497	SERTAD4	SERTA domain containing 4	-2.8886	3.78e-05	0.000270008
84952	ENSG00000128849	CGNL1	cingulin like 1	3.60428	3.8e-05	0.00027092
9886	ENSG00000072422	RHOBTB1	Rho related BTB domain containing 1	-2.93072	3.86e-05	0.00027454
79993	ENSG00000164181	ELOVL7	ELOVL fatty acid elongase 7	2.9908	3.87e-05	0.000274928
2305	ENSG00000111206	FOXM1	forkhead box M1	-2.42538	3.88e-05	0.000275657
55143	ENSG00000134690	CDCA8	cell division cycle associated 8	-2.27276	3.9e-05	0.000276636
1958	ENSG00000120738	EGR1	early growth response 1	2.80504	3.95e-05	0.000278967
51110	ENSG00000147592	LACTB2	lactamase beta 2	-2.02037	3.98e-05	0.000281221
64854	ENSG00000109189	USP46	ubiquitin specific peptidase 46	-2.04969	4e-05	0.000281939
51090	ENSG00000102934	PLLP	plasmolipin	-3.11208	4.02e-05	0.000282744
4356	ENSG00000161647	MPP3	membrane palmitoylated protein 3	-2.25335	4.03e-05	0.000283027
51514	ENSG00000143476	DTL	denticleless E3 ubiquitin protein ligase homolog	-2.73143	4.06e-05	0.000284836
54933	ENSG00000158315	RHBDL2	rhomboid like 2	2.07882	4.06e-05	0.000284975
4998	ENSG00000085840	ORC1	origin recognition complex subunit 1	-3.13419	4.09e-05	0.000286299
11173	ENSG00000136378	ADAMTS7	ADAM metallopeptidase with thrombospondin type 1 motif 7	-2.8756	4.12e-05	0.000288061
147	ENSG00000170214	ADRA1B	adrenoceptor alpha 1B	2.66981	4.17e-05	0.000290466
150468	ENSG00000169607	CKAP2L	cytoskeleton associated protein 2 like	-2.34653	4.2e-05	0.000292233
200558	ENSG00000169621	APLF	aprataxin and PNKP like factor	2.21172	4.21e-05	0.000292687
221468	ENSG00000172738	TMEM217	transmembrane protein 217	2.67508	4.26e-05	0.000294751
84874	ENSG00000144026	ZNF514	zinc finger protein 514	-2.57793	4.27e-05	0.000295437
55010	ENSG00000185480	PARPBP	PARP1 binding protein	-2.9413	4.29e-05	0.000296103
7832	ENSG00000159388	BTG2	BTG anti-proliferation factor 2	2.5269	4.32e-05	0.000297438
84057	ENSG00000121211	MND1	meiotic nuclear divisions 1	-3.17236	4.34e-05	0.00029804
124641	ENSG00000262664	OVCA2	OVCA2 serine hydrolase domain containing	2.72202	4.34e-05	0.000298078
27033	ENSG00000011590	ZBTB32	zinc finger and BTB domain containing 32	2.75158	4.35e-05	0.000298316
5256	ENSG00000044446	PHKA2	phosphorylase kinase regulatory subunit alpha 2	-2.15958	4.36e-05	0.000298539
51700	ENSG00000166394	CYB5R2	cytochrome b5 reductase 2	3.14682	4.37e-05	0.000298857
3795	ENSG00000138030	KHK	ketohexokinase	-3.35941	4.37e-05	0.000298857
56124	ENSG00000120328	PCDHB12	protocadherin beta 12	-2.88874	4.37e-05	0.000298857
158067	ENSG00000165695	AK8	adenylate kinase 8	3.29149	4.38e-05	0.000299132
23286	ENSG00000113645	WWC1	WW and C2 domain containing 1	-2.21242	4.43e-05	0.000300667
100506686	ENSG00000259673	IQCH-AS1	IQCH antisense RNA 1	-2.49279	4.43e-05	0.000300667
5727	ENSG00000185920	PTCH1	patched 1	-3.14815	4.45e-05	0.000301301
2593	ENSG00000130005	GAMT	guanidinoacetate N-methyltransferase	-2.33097	4.47e-05	0.00030211
55835	ENSG00000151849	CENPJ	centromere protein J	-2.12324	4.48e-05	0.00030226
387496	ENSG00000122035	RASL11A	RAS like family 11 member A	3.15963	4.48e-05	0.000302425
63922	ENSG00000127586	CHTF18	chromosome transmission fidelity factor 18	-2.28344	4.5e-05	0.000303385
140462	ENSG00000102048	ASB9	ankyrin repeat and SOCS box containing 9	-2.65611	4.52e-05	0.0003043
57224	ENSG00000135540	NHSL1	NHS like 1	2.03237	4.53e-05	0.000305176
146956	ENSG00000154920	EME1	essential meiotic structure-specific endonuclease 1	-2.92845	4.55e-05	0.000306048
23586	ENSG00000107201	DDX58	DExD/H-box helicase 58	2.06664	4.55e-05	0.000306048
4143	ENSG00000151224	MAT1A	methionine adenosyltransferase 1A	-2.62869	4.58e-05	0.000307067
389903	ENSG00000268916	CSAG3	CSAG family member 3	5.17311	4.58e-05	0.000307067
2191	ENSG00000078098	FAP	fibroblast activation protein alpha	-2.59747	4.8e-05	0.00031822
23178	ENSG00000115687	PASK	PAS domain containing serine/threonine kinase	-2.76653	4.82e-05	0.000319659
133522	ENSG00000155846	PPARGC1B	PPARG coactivator 1 beta	-2.91686	4.86e-05	0.000321877
5920	ENSG00000133321	PLAAT4	phospholipase A and acyltransferase 4	2.70862	4.89e-05	0.000323119
89782	ENSG00000185621	LMLN	leishmanolysin like peptidase	-2.15912	4.96e-05	0.000327024
54621	ENSG00000176834	VSIG10	V-set and immunoglobulin domain containing 10	-2.29328	4.97e-05	0.000327415
378938	ENSG00000251562	MALAT1	metastasis associated lung adenocarcinoma transcript 1	-2.19514	4.98e-05	0.000327754
3352	ENSG00000179546	HTR1D	5-hydroxytryptamine receptor 1D	-2.15664	5.01e-05	0.000328938
8208	ENSG00000159259	CHAF1B	chromatin assembly factor 1 subunit B	-2.0764	5.02e-05	0.000329361
9783	ENSG00000117016	RIMS3	regulating synaptic membrane exocytosis 3	-2.46466	5.06e-05	0.000331199
9079	ENSG00000169744	LDB2	LIM domain binding 2	3.75835	5.11e-05	0.00033319
134145	ENSG00000150756	ATPSCKMT	ATP synthase c subunit lysine N-methyltransferase	-3.18728	5.12e-05	0.00033337
57406	ENSG00000163686	ABHD6	abhydrolase domain containing 6, acylglycerol lipase	-2.0389	5.19e-05	0.00033716
400759	ENSG00000225492	GBP1P1	guanylate binding protein 1 pseudogene 1	3.27096	5.19e-05	0.00033716
388228	ENSG00000188322	SBK1	SH3 domain binding kinase 1	-3.09239	5.23e-05	0.000338702
163259	ENSG00000175984	DENND2C	DENN domain containing 2C	2.48392	5.23e-05	0.000338702
23086	ENSG00000110723	EXPH5	exophilin 5	2.67116	5.25e-05	0.000339213
6817	ENSG00000196502	SULT1A1	sulfotransferase family 1A member 1	-2.0398	5.25e-05	0.000339213
95681	ENSG00000106477	CEP41	centrosomal protein 41	-2.09714	5.26e-05	0.000339664
1308	ENSG00000065618	COL17A1	collagen type XVII alpha 1 chain	2.05525	5.28e-05	0.000340382
83463	ENSG00000213347	MXD3	MAX dimerization protein 3	-2.43688	5.28e-05	0.000340382
56129	ENSG00000113212	PCDHB7	protocadherin beta 7	-3.09433	5.3e-05	0.000340448
10799	ENSG00000124787	RPP40	ribonuclease P/MRP subunit p40	-2.0375	5.3e-05	0.000340448
342908	ENSG00000176222	ZNF404	zinc finger protein 404	-2.57105	5.32e-05	0.000341464
5881	ENSG00000169750	RAC3	Rac family small GTPase 3	-3.04976	5.32e-05	0.000341464
388677	ENSG00000264343	NOTCH2NLA	notch 2 N-terminal like A	2.10127	5.38e-05	0.000344285
375248	ENSG00000135976	ANKRD36	ankyrin repeat domain 36	-3.33478	5.4e-05	0.000344937
4005	ENSG00000135363	LMO2	LIM domain only 2	2.28315	5.44e-05	0.000347028
146664	ENSG00000167889	MGAT5B	alpha-1,6-mannosylglycoprotein 6-beta-N-acetylglucosaminyltransferase B	-2.31885	5.44e-05	0.000347028
79867	ENSG00000168778	TCTN2	tectonic family member 2	-2.25454	5.44e-05	0.000347028
55964	ENSG00000100167	SEPTIN3	septin 3	-2.80677	5.45e-05	0.000347561
751071	ENSG00000214756	CSKMT	citrate synthase lysine methyltransferase	2.8553	5.54e-05	0.000351263
285074	ENSG00000285793	ANAPC1P2	ANAPC1 pseudogene 2	2.79959	5.56e-05	0.000352448
5387	ENSG00000127957	PMS2P3	PMS1 homolog 2, mismatch repair system component pseudogene 3	2.07582	5.56e-05	0.000352448
56125	ENSG00000197479	PCDHB11	protocadherin beta 11	-2.21242	5.57e-05	0.000352841
8632	ENSG00000187775	DNAH17	dynein axonemal heavy chain 17	2.21946	5.58e-05	0.00035312
643401	ENSG00000250337	PURPL	p53 upregulated regulator of p53 levels	-2.12783	5.62e-05	0.000355615
55222	ENSG00000172731	LRRC20	leucine rich repeat containing 20	-2.56191	5.65e-05	0.000356245
27134	ENSG00000105289	TJP3	tight junction protein 3	-2.85161	5.66e-05	0.000356422
27237	ENSG00000130762	ARHGEF16	Rho guanine nucleotide exchange factor 16	-2.55607	5.66e-05	0.000356449
8876	ENSG00000112299	VNN1	vanin 1	2.48712	5.66e-05	0.000356449
81792	ENSG00000151388	ADAMTS12	ADAM metallopeptidase with thrombospondin type 1 motif 12	3.10144	5.71e-05	0.000357752
101927171	ENSG00000235899	LINC01564	long intergenic non-protein coding RNA 1564	2.73311	5.73e-05	0.000358837
440270	ENSG00000215252	GOLGA8B	golgin A8 family member B	-2.19642	5.74e-05	0.00035943
84314	ENSG00000179029	TMEM107	transmembrane protein 107	-2.91466	5.79e-05	0.000361175
137835	ENSG00000165071	TMEM71	transmembrane protein 71	2.68212	5.8e-05	0.000361209
9143	ENSG00000127561	SYNGR3	synaptogyrin 3	2.79003	5.8e-05	0.000361209
84312	ENSG00000100916	BRMS1L	BRMS1 like transcriptional repressor	-2.08562	5.85e-05	0.00036321
113146	ENSG00000185567	AHNAK2	AHNAK nucleoprotein 2	-2.66681	5.89e-05	0.000364723
23533	ENSG00000141506	PIK3R5	phosphoinositide-3-kinase regulatory subunit 5	2.70585	5.92e-05	0.000365965
4601	ENSG00000119950	MXI1	MAX interactor 1, dimerization protein	-2.48694	5.93e-05	0.000366479
84938	ENSG00000125703	ATG4C	autophagy related 4C cysteine peptidase	-2.04197	5.95e-05	0.000367044
3908	ENSG00000196569	LAMA2	laminin subunit alpha 2	2.35398	5.95e-05	0.000367044
80139	ENSG00000183779	ZNF703	zinc finger protein 703	2.33935	5.97e-05	0.000367906
10409	ENSG00000176788	BASP1	brain abundant membrane attached signal protein 1	-2.61163	5.99e-05	0.000368884
254042	ENSG00000172878	METAP1D	methionyl aminopeptidase type 1D, mitochondrial	-2.7187	6.05e-05	0.000370753
102659353	ENSG00000280634	THRIL	TNF and HNRNPL related immunoregulatory long non-coding RNA	-3.11158	6.06e-05	0.000370753
151393	ENSG00000115841	RMDN2	regulator of microtubule dynamics 2	-2.54227	6.1e-05	0.000372652
101928767	ENSG00000258733	LINC02328	long intergenic non-protein coding RNA 2328	2.69092	6.28e-05	0.000382618
80228	ENSG00000160991	ORAI2	ORAI calcium release-activated calcium modulator 2	-2.60038	6.31e-05	0.000383775
9145	ENSG00000100321	SYNGR1	synaptogyrin 1	-2.99923	6.35e-05	0.000385241
54556	ENSG00000071243	ING3	inhibitor of growth family member 3	2.05874	6.35e-05	0.000385241
4628	ENSG00000133026	MYH10	myosin heavy chain 10	-2.0271	6.48e-05	0.000391793
10144	ENSG00000138640	FAM13A	family with sequence similarity 13 member A	-2.04206	6.52e-05	0.000393018
553103	ENSG00000233006	MIR3936HG	MIR3936 host gene	-2.83971	6.64e-05	0.00039901
122481	ENSG00000140057	AK7	adenylate kinase 7	-2.99222	6.65e-05	0.000399259
23046	ENSG00000116852	KIF21B	kinesin family member 21B	2.89681	6.67e-05	0.000400246
83894	ENSG00000137473	TTC29	tetratricopeptide repeat domain 29	3.46414	6.73e-05	0.000401943
64105	ENSG00000123219	CENPK	centromere protein K	-2.2028	6.73e-05	0.000401943
9542	ENSG00000158458	NRG2	neuregulin 2	2.26791	6.74e-05	0.000401943
55130	ENSG00000169126	ODAD2	outer dynein arm docking complex subunit 2	-2.46444	6.74e-05	0.000401943
51554	ENSG00000129048	ACKR4	atypical chemokine receptor 4	2.21004	6.92e-05	0.000409805
56243	ENSG00000120549	KIAA1217	KIAA1217	2.12977	7.05e-05	0.000415925
83593	ENSG00000266094	RASSF5	Ras association domain family member 5	2.30892	7.09e-05	0.000417951
1734	ENSG00000211448	DIO2	iodothyronine deiodinase 2	-2.66155	7.21e-05	0.000423564
54549	ENSG00000069188	SDK2	sidekick cell adhesion molecule 2	2.80623	7.22e-05	0.000423857
9338	ENSG00000172465	TCEAL1	transcription elongation factor A like 1	-2.04159	7.25e-05	0.000425252
114795	ENSG00000139364	TMEM132B	transmembrane protein 132B	4.50673	7.36e-05	0.000429695
728192	ENSG00000233532	LINC00460	long intergenic non-protein coding RNA 460	2.71513	7.41e-05	0.000431843
10149	ENSG00000173698	ADGRG2	adhesion G protein-coupled receptor G2	-2.04536	7.45e-05	0.000433082
653820	ENSG00000188610	FAM72B	family with sequence similarity 72 member B	-2.69164	7.48e-05	0.000433916
10566	ENSG00000111254	AKAP3	A-kinase anchoring protein 3	3.1665	7.55e-05	0.000436698
3592	ENSG00000168811	IL12A	interleukin 12A	2.9184	7.69e-05	0.000442384
79075	ENSG00000136982	DSCC1	DNA replication and sister chromatid cohesion 1	-3.22597	7.7e-05	0.000442781
9722	ENSG00000198929	NOS1AP	nitric oxide synthase 1 adaptor protein	2.11192	7.7e-05	0.000442781
493860	ENSG00000186714	CCDC73	coiled-coil domain containing 73	3.19976	7.72e-05	0.000443412
26167	ENSG00000113209	PCDHB5	protocadherin beta 5	-2.39506	7.75e-05	0.000443814
55509	ENSG00000123685	BATF3	basic leucine zipper ATF-like transcription factor 3	3.09853	7.81e-05	0.000446443
150864	ENSG00000138439	FAM117B	family with sequence similarity 117 member B	-2.65402	7.84e-05	0.000447347
1058	ENSG00000115163	CENPA	centromere protein A	-2.44081	8.02e-05	0.000455966
57677	ENSG00000142065	ZFP14	ZFP14 zinc finger protein	-2.31473	8.03e-05	0.000455966
158511	ENSG00000198930	CSAG1	chondrosarcoma associated gene 1	2.10419	8.12e-05	0.000459478
389336	ENSG00000178776	C5orf46	chromosome 5 open reading frame 46	-2.23069	8.16e-05	0.000460814
84190	ENSG00000127720	METTL25	methyltransferase like 25	-2.56888	8.17e-05	0.00046096
26002	ENSG00000079931	MOXD1	monooxygenase DBH like 1	2.44616	8.23e-05	0.000463588
8045	ENSG00000099849	RASSF7	Ras association domain family member 7	-2.66355	8.24e-05	0.000463795
121227	ENSG00000139263	LRIG3	leucine rich repeats and immunoglobulin like domains 3	2.11613	8.25e-05	0.000464224
10301	ENSG00000176124	DLEU1	deleted in lymphocytic leukemia 1	-2.95462	8.27e-05	0.000464576
5888	ENSG00000051180	RAD51	RAD51 recombinase	-2.47269	8.31e-05	0.000466189
26577	ENSG00000163710	PCOLCE2	procollagen C-endopeptidase enhancer 2	-2.65662	8.35e-05	0.000467503
9828	ENSG00000110237	ARHGEF17	Rho guanine nucleotide exchange factor 17	-2.13914	8.38e-05	0.000468889
10125	ENSG00000172575	RASGRP1	RAS guanyl releasing protein 1	2.45311	8.55e-05	0.000476094
84456	ENSG00000198945	L3MBTL3	L3MBTL histone methyl-lysine binding protein 3	-2.14298	8.6e-05	0.000478072
114783	ENSG00000142235	LMTK3	lemur tyrosine kinase 3	-2.59517	8.62e-05	0.000478886
283870	ENSG00000182685	BRICD5	BRICHOS domain containing 5	-3.14631	8.69e-05	0.000482167
105372412	ENSG00000283525	LOC105372412	phospholipase A2 inhibitor and Ly6/PLAUR domain-containing protein-like	2.70512	8.7e-05	0.00048242
10420	ENSG00000070759	TESK2	testis associated actin remodelling kinase 2	2.22798	8.77e-05	0.000485518
83875	ENSG00000197580	BCO2	beta-carotene oxygenase 2	-3.19885	8.82e-05	0.000487511
883	ENSG00000171097	KYAT1	kynurenine aminotransferase 1	-2.30709	8.84e-05	0.000487704
1903	ENSG00000213694	S1PR3	sphingosine-1-phosphate receptor 3	2.2441	8.87e-05	0.000488648
10806	ENSG00000054282	SDCCAG8	SHH signaling and ciliogenesis regulator SDCCAG8	3.2485	8.87e-05	0.000488658
4642	ENSG00000176658	MYO1D	myosin ID	2.60576	9.02e-05	0.000495448
10068	ENSG00000137496	IL18BP	interleukin 18 binding protein	3.11978	9.03e-05	0.000495931
8416	ENSG00000143412	ANXA9	annexin A9	-3.01467	9.05e-05	0.000496742
102724428	ENSG00000275993	LOC102724428	salt inducible kinase 1B (putative)	-2.57937	9.17e-05	0.000501142
148534	ENSG00000152078	TLCD4	TLC domain containing 4	-2.08074	9.2e-05	0.000502382
23554	ENSG00000106025	TSPAN12	tetraspanin 12	-2.33175	9.38e-05	0.000508877
9028	ENSG00000103269	RHBDL1	rhomboid like 1	-2.61102	9.52e-05	0.000513875
1062	ENSG00000138778	CENPE	centromere protein E	-2.47798	9.62e-05	0.000517741
3590	ENSG00000137070	IL11RA	interleukin 11 receptor subunit alpha	-2.375	9.74e-05	0.000522582
64403	ENSG00000139880	CDH24	cadherin 24	-2.0451	9.9e-05	0.000528304
131578	ENSG00000172061	LRRC15	leucine rich repeat containing 15	3.24213	9.96e-05	0.000530817
147906	ENSG00000197380	DACT3	dishevelled binding antagonist of beta catenin 3	2.38346	0.000104044	0.000547682
10811	ENSG00000188747	NOXA1	NADPH oxidase activator 1	-2.15469	0.000104066	0.000547682
202	ENSG00000112297	CRYBG1	crystallin beta-gamma domain containing 1	2.19285	0.000105172	0.000552155
11004	ENSG00000142945	KIF2C	kinesin family member 2C	-2.09868	0.000106383	0.000556992
155054	ENSG00000204947	ZNF425	zinc finger protein 425	2.37199	0.000107593	0.000561105
441666	ENSG00000215146	LOC441666	zinc finger protein 91 pseudogene	-2.90512	0.0001088	0.000565773
27340	ENSG00000120800	UTP20	UTP20 small subunit processome component	-2.12158	0.000109243	0.000566578
54567	ENSG00000128917	DLL4	delta like canonical Notch ligand 4	3.53353	0.000109328	0.000566796
91543	ENSG00000134321	RSAD2	radical S-adenosyl methionine domain containing 2	3.17853	0.000111268	0.00057411
9635	ENSG00000137975	CLCA2	chloride channel accessory 2	-3.29551	0.000112018	0.000576897
134285	ENSG00000157111	TMEM171	transmembrane protein 171	2.65387	0.000114088	0.000585275
1677	ENSG00000169598	DFFB	DNA fragmentation factor subunit beta	-2.64353	0.000114693	0.000587924
1959	ENSG00000122877	EGR2	early growth response 2	4.05384	0.00011475	0.000587988
147650	ENSG00000182310	SPACA6	sperm acrosome associated 6	-3.15607	0.000114852	0.000588056
4796	ENSG00000160949	TONSL	tonsoku like, DNA repair protein	-2.05708	0.00011559	0.000590915
9034	ENSG00000121797	CCRL2	C-C motif chemokine receptor like 2	2.24683	0.000117057	0.000596113
63967	ENSG00000092853	CLSPN	claspin	-2.16514	0.000117057	0.000596113
83591	ENSG00000173451	THAP2	THAP domain containing 2	2.34131	0.000117377	0.00059687
25987	ENSG00000182704	TSKU	tsukushi, small leucine rich proteoglycan	-2.07559	0.00011876	0.000602162
94234	ENSG00000164379	FOXQ1	forkhead box Q1	-2.53401	0.000118881	0.00060238
90673	ENSG00000235194	PPP1R3E	protein phosphatase 1 regulatory subunit 3E	-2.40392	0.000119681	0.00060523
25780	ENSG00000152689	RASGRP3	RAS guanyl releasing protein 3	2.51551	0.000120208	0.000606777
253714	ENSG00000146263	MMS22L	MMS22 like, DNA repair protein	-2.834	0.000120296	0.000606993
83903	ENSG00000177602	HASPIN	histone H3 associated protein kinase	-2.5697	0.000120813	0.000609133
53832	ENSG00000016402	IL20RA	interleukin 20 receptor subunit alpha	-2.89869	0.000121883	0.00061336
84622	ENSG00000180626	ZNF594	zinc finger protein 594	-2.3598	0.000122287	0.00061469
6414	ENSG00000250722	SELENOP	selenoprotein P	-2.51286	0.000122584	0.000615868
8905	ENSG00000182287	AP1S2	adaptor related protein complex 1 subunit sigma 2	2.01926	0.000122763	0.000616287
10673	ENSG00000102524	TNFSF13B	TNF superfamily member 13b	3.02379	0.000122924	0.000616486
100287896	ENSG00000254837	LOC100287896	uncharacterized LOC100287896	-2.5404	0.000123013	0.000616701
5734	ENSG00000171522	PTGER4	prostaglandin E receptor 4	2.82852	0.000124678	0.000622213
11001	ENSG00000140284	SLC27A2	solute carrier family 27 member 2	2.92057	0.000124839	0.000622546
100132891	ENSG00000235531	MSC-AS1	MSC antisense RNA 1	2.38992	0.000125538	0.000624653
55803	ENSG00000184060	ADAP2	ArfGAP with dual PH domains 2	2.45434	0.000126174	0.000626603
162517	ENSG00000177294	FBXO39	F-box protein 39	2.73398	0.00012758	0.000632159
389602	ENSG00000204876	LOC389602	uncharacterized LOC389602	2.64867	0.000128159	0.000634789
10129	ENSG00000073910	FRY	FRY microtubule binding protein	2.91424	0.000129118	0.000638343
1288	ENSG00000197565	COL4A6	collagen type IV alpha 6 chain	-2.63909	0.000130666	0.000644069
645332	ENSG00000160172	FAM86C2P	family with sequence similarity 86, member A pseudogene	-2.13425	0.000131607	0.000647498
100507540	ENSG00000225434	LINC01504	long intergenic non-protein coding RNA 1504	2.49682	0.000131845	0.000647861
283416	ENSG00000221949	LINC01465	long intergenic non-protein coding RNA 1465	2.92703	0.000133348	0.000653389
220042	ENSG00000165490	DDIAS	DNA damage induced apoptosis suppressor	-2.74069	0.000133839	0.000655312
3627	ENSG00000169245	CXCL10	C-X-C motif chemokine ligand 10	3.00282	0.000134704	0.000659304
100128881	ENSG00000261373	VPS9D1-AS1	VPS9D1 antisense RNA 1	-2.15842	0.000136352	0.00066515
255809	ENSG00000214212	C19orf38	chromosome 19 open reading frame 38	3.10289	0.000138583	0.000674289
23097	ENSG00000155111	CDK19	cyclin dependent kinase 19	-2.18467	0.000139202	0.000676306
1944	ENSG00000143590	EFNA3	ephrin A3	-2.92582	0.00014039	0.000680594
79789	ENSG00000165959	CLMN	calmin	-2.2947	0.000142766	0.000688813
100129482	ENSG00000234420	ZNF37BP	zinc finger protein 37B, pseudogene	-2.37696	0.000143328	0.000690515
222584	ENSG00000168143	FAM83B	family with sequence similarity 83 member B	2.46772	0.000144766	0.000695922
64151	ENSG00000109805	NCAPG	non-SMC condensin I complex subunit G	-2.59045	0.000145546	0.000698901
144110	ENSG00000151117	TMEM86A	transmembrane protein 86A	2.1931	0.000145598	0.000698901
285315	ENSG00000174928	C3orf33	chromosome 3 open reading frame 33	-2.06264	0.000145871	0.000699667
10319	ENSG00000050555	LAMC3	laminin subunit gamma 3	-2.68568	0.00014617	0.000700245
4973	ENSG00000173391	OLR1	oxidized low density lipoprotein receptor 1	2.26012	0.000147197	0.000703763
9759	ENSG00000068024	HDAC4	histone deacetylase 4	-2.11662	0.000147849	0.000705605
170690	ENSG00000145536	ADAMTS16	ADAM metallopeptidase with thrombospondin type 1 motif 16	2.04251	0.000148116	0.000706504
84951	ENSG00000131746	TNS4	tensin 4	-2.72599	0.000148795	0.000708218
79896	ENSG00000185875	THNSL1	threonine synthase like 1	-2.37999	0.000149882	0.000712481
100507421	ENSG00000261115	TMEM178B	transmembrane protein 178B	-2.00956	0.000149988	0.000712727
257106	ENSG00000186517	ARHGAP30	Rho GTPase activating protein 30	2.90755	0.000150604	0.000714464
8365	ENSG00000158406	H4C8	H4 clustered histone 8	2.02047	0.000152117	0.000719995
54809	ENSG00000205413	SAMD9	sterile alpha motif domain containing 9	2.13946	0.00015323	0.000723192
9241	ENSG00000183691	NOG	noggin	-2.50373	0.000153369	0.00072359
10451	ENSG00000134215	VAV3	vav guanine nucleotide exchange factor 3	-2.29838	0.000162755	0.000755997
11223	ENSG00000186715	MST1L	macrophage stimulating 1 like (pseudogene)	-2.91237	0.00016394	0.000760164
3216	ENSG00000108511	HOXB6	homeobox B6	-2.12771	0.000166742	0.000771802
339751	ENSG00000238133	MAP3K20-AS1	MAP3K20 antisense RNA 1	2.6079	0.000167377	0.000773385
284338	ENSG00000188368	PRR19	proline rich 19	-2.99712	0.000169191	0.000780172
54558	ENSG00000132122	SPATA6	spermatogenesis associated 6	-2.49917	0.000170508	0.000784837
8506	ENSG00000108797	CNTNAP1	contactin associated protein 1	-2.38438	0.000171443	0.000788304
23590	ENSG00000148459	PDSS1	decaprenyl diphosphate synthase subunit 1	-2.09642	0.000174602	0.000798105
126231	ENSG00000189144	ZNF573	zinc finger protein 573	-2.59068	0.000175698	0.000802299
79642	ENSG00000180801	ARSJ	arylsulfatase family member J	2.13211	0.00017578	0.000802394
8970	ENSG00000124635	H2BC11	H2B clustered histone 11	2.01525	0.000177325	0.000808069
79649	ENSG00000129680	MAP7D3	MAP7 domain containing 3	-2.06401	0.000177329	0.000808069
25956	ENSG00000075826	SEC31B	SEC31 homolog B, COPII coat complex component	-2.36828	0.000177635	0.000808908
25849	ENSG00000169116	PARM1	prostate androgen-regulated mucin-like protein 1	2.66327	0.00017828	0.000811481
161159	ENSG00000259062	ACTN1-DT	ACTN1 divergent transcript	2.99594	0.000183018	0.000828852
5648	ENSG00000127241	MASP1	MBL associated serine protease 1	2.59426	0.000185634	0.000837538
692227	ENSG00000199753	SNORD104	small nucleolar RNA, C/D box 104	-3.00405	0.000186545	0.000840788
10446	ENSG00000170382	LRRN2	leucine rich repeat neuronal 2	-2.96172	0.000188419	0.00084779
9056	ENSG00000155465	SLC7A7	solute carrier family 7 member 7	2.98366	0.000188487	0.000847808
84140	ENSG00000170264	FAM161A	FAM161 centrosomal protein A	-2.175	0.000194509	0.000868391
167359	ENSG00000177453	NIM1K	NIM1 serine/threonine protein kinase	2.77917	0.000195522	0.00087224
100505715	ENSG00000267058	LOC100505715	uncharacterized LOC100505715	-2.2341	0.000195719	0.00087232
171483	ENSG00000177138	FAM9B	family with sequence similarity 9 member B	-2.732	0.000198903	0.000881714
161436	ENSG00000165521	EML5	EMAP like 5	-2.02414	0.000205254	0.000903843
952	ENSG00000004468	CD38	CD38 molecule	3.35188	0.000205442	0.000904067
5867	ENSG00000168118	RAB4A	RAB4A, member RAS oncogene family	-2.05521	0.000206866	0.000908521
319089	ENSG00000139865	TTC6	tetratricopeptide repeat domain 6	2.40031	0.000208472	0.000914358
1305	ENSG00000197467	COL13A1	collagen type XIII alpha 1 chain	-2.05508	0.000213849	0.000930224
8514	ENSG00000069424	KCNAB2	potassium voltage-gated channel subfamily A regulatory beta subunit 2	-2.22614	0.000214973	0.000934494
105376114	ENSG00000254473	UBQLN1-AS1	UBQLN1 antisense RNA 1	2.25075	0.000217734	0.000942779
2894	ENSG00000182771	GRID1	glutamate ionotropic receptor delta type subunit 1	-2.10652	0.000218194	0.00094415
79729	ENSG00000214193	SH3D21	SH3 domain containing 21	-2.6054	0.000218412	0.000944784
79190	ENSG00000159387	IRX6	iroquois homeobox 6	2.63274	0.000218817	0.000945671
22797	ENSG00000105967	TFEC	transcription factor EC	2.12785	0.000218832	0.000945671
5880	ENSG00000128340	RAC2	Rac family small GTPase 2	2.8184	0.000219456	0.000946835
7485	ENSG00000182093	GET1	guided entry of tail-anchored proteins factor 1	-2.08088	0.000220769	0.000949835
90668	ENSG00000186648	CARMIL3	capping protein regulator and myosin 1 linker 3	2.30779	0.000222828	0.000956061
8863	ENSG00000049246	PER3	period circadian regulator 3	-2.04314	0.00022398	0.000959222
8790	ENSG00000254685	FPGT	fucose-1-phosphate guanylyltransferase	-2.06308	0.000224661	0.00096174
286826	ENSG00000183814	LIN9	lin-9 DREAM MuvB core complex component	-2.1	0.000227163	0.00096994
283232	ENSG00000177042	TMEM80	transmembrane protein 80	-2.05859	0.000230137	0.000981368
84722	ENSG00000134222	PSRC1	proline and serine rich coiled-coil 1	-2.13626	0.000231167	0.000985126
5175	ENSG00000261371	PECAM1	platelet and endothelial cell adhesion molecule 1	-2.2175	0.00023439	0.000997009
9928	ENSG00000118193	KIF14	kinesin family member 14	-3.18941	0.000235074	0.000998233
2065	ENSG00000065361	ERBB3	erb-b2 receptor tyrosine kinase 3	-2.91502	0.000237878	0.00100723
159686	ENSG00000120051	CFAP58	cilia and flagella associated protein 58	2.82694	0.000240889	0.00101672
168667	ENSG00000164619	BMPER	BMP binding endothelial regulator	-2.33297	0.000241805	0.00101863
10733	ENSG00000142731	PLK4	polo like kinase 4	-2.94546	0.00024194	0.00101888
6708	ENSG00000163554	SPTA1	spectrin alpha, erythrocytic 1	3.3349	0.000242439	0.00102033
2	ENSG00000175899	A2M	alpha-2-macroglobulin	-2.82429	0.000243226	0.00102169
3373	ENSG00000114378	HYAL1	hyaluronidase 1	-2.76158	0.000248633	0.00103879
100130476	ENSG00000237499	WAKMAR2	wound and keratinocyte migration associated lncRNA 2	2.97382	0.000251009	0.00104673
284339	ENSG00000167619	TMEM145	transmembrane protein 145	-2.05445	0.000253728	0.0010567
124923	ENSG00000167524	RSKR	ribosomal protein S6 kinase related	-2.33474	0.000257814	0.00107075
100289187	ENSG00000244219	TMEM225B	transmembrane protein 225B	2.10163	0.000260448	0.00107961
8991	ENSG00000143416	SELENBP1	selenium binding protein 1	-2.46268	0.000264385	0.00109212
257407	ENSG00000204128	C2orf72	chromosome 2 open reading frame 72	-2.06613	0.000264986	0.00109328
2524	ENSG00000176920	FUT2	fucosyltransferase 2	-2.7618	0.000265188	0.00109378
646851	ENSG00000184949	FAM227A	family with sequence similarity 227 member A	-2.08508	0.000268978	0.00110665
3224	ENSG00000037965	HOXC8	homeobox C8	-2.24645	0.00027056	0.00111115
90249	ENSG00000113763	UNC5A	unc-5 netrin receptor A	-2.19793	0.00027085	0.00111192
81893	ENSG00000260727	SLC7A5P1	solute carrier family 7 member 5 pseudogene 1	2.75184	0.000273793	0.00112191
7442	ENSG00000196689	TRPV1	transient receptor potential cation channel subfamily V member 1	-2.9507	0.000275459	0.00112699
7453	ENSG00000140105	WARS1	tryptophanyl-tRNA synthetase 1	2.04011	0.000278142	0.00113691
10675	ENSG00000114646	CSPG5	chondroitin sulfate proteoglycan 5	-3.46775	0.000280679	0.00114481
729234	ENSG00000231584	FAHD2CP	fumarylacetoacetate hydrolase domain containing 2C, pseudogene	2.14047	0.000281587	0.00114816
23251	ENSG00000169330	MINAR1	membrane integral NOTCH2 associated receptor 1	-2.10151	0.000283099	0.0011529
196743	ENSG00000148832	PAOX	polyamine oxidase	-2.62159	0.000286587	0.00116352
7292	ENSG00000117586	TNFSF4	TNF superfamily member 4	2.58017	0.000287409	0.0011665
26033	ENSG00000107518	ATRNL1	attractin like 1	2.23221	0.00030471	0.00122542
91860	ENSG00000129007	CALML4	calmodulin like 4	-2.21969	0.000306814	0.00123164
10044	ENSG00000095370	SH2D3C	SH2 domain containing 3C	2.8437	0.000308855	0.00123795
389840	ENSG00000180815	MAP3K15	mitogen-activated protein kinase kinase kinase 15	-2.24777	0.000309798	0.0012406
9095	ENSG00000143178	TBX19	T-box transcription factor 19	2.34957	0.000310878	0.00124379
4151	ENSG00000198125	MB	myoglobin	-2.90547	0.000312783	0.00125028
1513	ENSG00000143387	CTSK	cathepsin K	-2.48663	0.000324707	0.00128589
4146	ENSG00000162510	MATN1	matrilin 1	2.47566	0.000325724	0.00128914
101060200	ENSG00000214029	ZNF891	zinc finger protein 891	-2.49813	0.000328833	0.00129872
150967	ENSG00000260804	LINC01963	long intergenic non-protein coding RNA 1963	-2.07651	0.000329675	0.0013011
285755	ENSG00000185250	PPIL6	peptidylprolyl isomerase like 6	-2.1563	0.000334646	0.00131578
256714	ENSG00000184368	MAP7D2	MAP7 domain containing 2	2.67196	0.000335448	0.00131788
1616	ENSG00000204209	DAXX	death domain associated protein	2.52724	0.000335738	0.00131812
199800	ENSG00000224420	ADM5	adrenomedullin 5 (putative)	-2.26363	0.000338483	0.00132731
220963	ENSG00000165449	SLC16A9	solute carrier family 16 member 9	-2.13425	0.000343085	0.00134178
441282	ENSG00000227471	AKR1B15	aldo-keto reductase family 1 member B15	2.48828	0.000349721	0.00136129
339105	ENSG00000151006	PRSS53	serine protease 53	-2.13685	0.000350681	0.00136422
100506603	ENSG00000258301	VASH1-AS1	VASH1 antisense RNA 1	-2.66033	0.000352472	0.00136796
280	ENSG00000240038	AMY2B	amylase alpha 2B	-3.06996	0.000370765	0.00142349
101929746	ENSG00000230753	ZNF341-AS1	ZNF341 antisense RNA 1	2.79286	0.000371574	0.00142536
53354	ENSG00000152782	PANK1	pantothenate kinase 1	-2.17212	0.000377263	0.00144215
145957	ENSG00000169752	NRG4	neuregulin 4	-2.70359	0.000381581	0.00145571
84734	ENSG00000183615	FAM167B	family with sequence similarity 167 member B	-2.05696	0.000387625	0.00147028
9510	ENSG00000154734	ADAMTS1	ADAM metallopeptidase with thrombospondin type 1 motif 1	-2.93684	0.00038828	0.00147192
4312	ENSG00000196611	MMP1	matrix metallopeptidase 1	3.50215	0.000392331	0.00148091
101929796	ENSG00000286106	NOTCH2NLR	notch 2 N-terminal like R (pseudogene)	2.39723	0.00039805	0.00149566
675	ENSG00000139618	BRCA2	BRCA2 DNA repair associated	2.07334	0.000400353	0.00150221
100874364	ENSG00000250133	HOXC-AS2	HOXC cluster antisense RNA 2	2.37099	0.000403816	0.00151174
645249	ENSG00000243479	MNX1-AS1	MNX1 antisense RNA 1 (head to head)	-2.56539	0.00040753	0.00152521
2049	ENSG00000182580	EPHB3	EPH receptor B3	2.42869	0.000410065	0.00153296
53616	ENSG00000008277	ADAM22	ADAM metallopeptidase domain 22	-2.17977	0.00041552	0.00154679
118611	ENSG00000154493	C10orf90	chromosome 10 open reading frame 90	-2.41303	0.000418322	0.0015559
3059	ENSG00000180353	HCLS1	hematopoietic cell-specific Lyn substrate 1	2.76239	0.000418978	0.00155747
57082	ENSG00000137812	KNL1	kinetochore scaffold 1	-2.22977	0.00042178	0.00156651
54626	ENSG00000069812	HES2	hes family bHLH transcription factor 2	-2.57382	0.000422403	0.00156755
390874	ENSG00000205922	ONECUT3	one cut homeobox 3	-2.73539	0.000425082	0.00157617
7691	ENSG00000131849	ZNF132	zinc finger protein 132	-3.07447	0.000431961	0.00159541
56956	ENSG00000143355	LHX9	LIM homeobox 9	-2.06475	0.000435139	0.00160445
56128	ENSG00000120322	PCDHB8	protocadherin beta 8	-2.1069	0.000437428	0.00161014
286467	ENSG00000213468	FIRRE	firre intergenic repeating RNA element	-2.81289	0.000440248	0.00161832
165055	ENSG00000163006	CCDC138	coiled-coil domain containing 138	-2.49665	0.00044479	0.00163099
8501	ENSG00000149150	SLC43A1	solute carrier family 43 member 1	3.28482	0.000445827	0.00163247
57480	ENSG00000120278	PLEKHG1	pleckstrin homology and RhoGEF domain containing G1	2.01051	0.000447139	0.00163637
8811	ENSG00000182687	GALR2	galanin receptor 2	2.57377	0.000449485	0.00164314
101929723	ENSG00000234362	LINC01914	long intergenic non-protein coding RNA 1914	2.03413	0.000457466	0.00166403
125875	ENSG00000160318	CLDND2	claudin domain containing 2	-2.1029	0.000457732	0.00166454
128153	ENSG00000162814	SPATA17	spermatogenesis associated 17	-2.61461	0.000462953	0.00167844
349152	ENSG00000170629	DPY19L2P2	DPY19L2 pseudogene 2	-3.00508	0.000463205	0.0016789
5360	ENSG00000100979	PLTP	phospholipid transfer protein	2.34641	0.000472723	0.00170871
102724908	ENSG00000266976	LOC102724908	uncharacterized LOC102724908	3.00036	0.000475316	0.00171573
4584	ENSG00000169894	MUC3A	mucin 3A, cell surface associated	2.69934	0.00047634	0.00171849
128653	ENSG00000258713	C20orf141	chromosome 20 open reading frame 141	2.78691	0.000478381	0.00172491
91624	ENSG00000162614	NEXN	nexilin F-actin binding protein	2.34693	0.000493879	0.00176823
55321	ENSG00000125895	TMEM74B	transmembrane protein 74B	-2.92618	0.000494051	0.00176823
1002	ENSG00000179242	CDH4	cadherin 4	2.08579	0.000498239	0.00177856
10290	ENSG00000072195	SPEG	striated muscle enriched protein kinase	-2.35526	0.000509973	0.0018131
284023	ENSG00000179859	RNF227	ring finger protein 227	-2.43218	0.000522582	0.00184749
8522	ENSG00000007237	GAS7	growth arrest specific 7	-2.71607	0.000529036	0.00186432
101	ENSG00000151651	ADAM8	ADAM metallopeptidase domain 8	-2.15851	0.000535078	0.00188147
30008	ENSG00000172638	EFEMP2	EGF containing fibulin extracellular matrix protein 2	-2.10219	0.000544027	0.00190597
5260	ENSG00000164776	PHKG1	phosphorylase kinase catalytic subunit gamma 1	2.33725	0.000544399	0.00190646
9024	ENSG00000174672	BRSK2	BR serine/threonine kinase 2	-2.16371	0.000548912	0.00191952
2161	ENSG00000131187	F12	coagulation factor XII	-2.02869	0.000550856	0.00192327
283129	ENSG00000168070	MAJIN	membrane anchored junction protein	2.40756	0.000559367	0.00194425
6038	ENSG00000258818	RNASE4	ribonuclease A family member 4	-2.13059	0.000560223	0.00194671
8817	ENSG00000156427	FGF18	fibroblast growth factor 18	2.53583	0.000560882	0.00194747
80054	ENSG00000267296	CEBPA-DT	CEBPA divergent transcript	-2.6548	0.000562975	0.00195268
2324	ENSG00000037280	FLT4	fms related receptor tyrosine kinase 4	-2.42263	0.000565457	0.00195975
6335	ENSG00000169432	SCN9A	sodium voltage-gated channel alpha subunit 9	2.45605	0.000574897	0.00198986
148418	ENSG00000203943	SAMD13	sterile alpha motif domain containing 13	-2.67989	0.00057506	0.0019899
51171	ENSG00000087076	HSD17B14	hydroxysteroid 17-beta dehydrogenase 14	2.37494	0.000575519	0.00199047
146760	ENSG00000185924	RTN4RL1	reticulon 4 receptor like 1	-2.09659	0.000580798	0.00200451
653653	ENSG00000280852	LOC653653	adaptor related protein complex 1 sigma 2 subunit pseudogene	2.45738	0.000587148	0.00202009
140700	ENSG00000130590	SAMD10	sterile alpha motif domain containing 10	-2.6294	0.000598756	0.00204989
26781	ENSG00000277985	SNORA67	small nucleolar RNA, H/ACA box 67	-2.58743	0.00060014	0.00205303
255082	ENSG00000177640	CASC2	cancer susceptibility 2	-2.38659	0.000605851	0.00206828
56106	ENSG00000253846	PCDHGA10	protocadherin gamma subfamily A, 10	-2.25523	0.000616314	0.0020948
757	ENSG00000142188	TMEM50B	transmembrane protein 50B	2.17087	0.000619305	0.00210172
100874058	ENSG00000236088	COX10-DT	COX10 divergent transcript	-2.07543	0.00062082	0.00210524
126375	ENSG00000180884	ZNF792	zinc finger protein 792	-2.17325	0.000622836	0.00210937
1824	ENSG00000134755	DSC2	desmocollin 2	-2.07866	0.000636932	0.0021494
85016	ENSG00000137691	CFAP300	cilia and flagella associated protein 300	-2.58492	0.0006413	0.00216164
374618	ENSG00000151575	TEX9	testis expressed 9	-2.01752	0.000652912	0.00219157
92312	ENSG00000254726	MEX3A	mex-3 RNA binding family member A	-3.01484	0.000653681	0.0021936
197135	ENSG00000229474	PATL2	PAT1 homolog 2	2.37097	0.00065444	0.00219559
162655	ENSG00000175322	ZNF519	zinc finger protein 519	-2.7354	0.000662545	0.00221659
6916	ENSG00000059377	TBXAS1	thromboxane A synthase 1	-2.13398	0.000669295	0.00223525
126549	ENSG00000160117	ANKLE1	ankyrin repeat and LEM domain containing 1	-2.32092	0.00068594	0.00227527
150737	ENSG00000196659	TTC30B	tetratricopeptide repeat domain 30B	-2.09185	0.00069044	0.00228733
147015	ENSG00000167536	DHRS13	dehydrogenase/reductase 13	-2.10847	0.000718739	0.00236213
102724488	ENSG00000277758	LOC102724488	synaptotagmin-15	-2.56091	0.000739771	0.00241743
128710	ENSG00000149346	SLX4IP	SLX4 interacting protein	2.32728	0.000744061	0.00242964
84552	ENSG00000178184	PARD6G	par-6 family cell polarity regulator gamma	-2.22574	0.000771789	0.00250225
8000	ENSG00000167653	PSCA	prostate stem cell antigen	-2.41046	0.000772471	0.0025033
400986	ENSG00000174501	ANKRD36C	ankyrin repeat domain 36C	-2.51059	0.000773959	0.00250622
9633	ENSG00000132749	TESMIN	testis expressed metallothionein like protein	-2.21496	0.000775879	0.00251031
404550	ENSG00000154102	C16orf74	chromosome 16 open reading frame 74	-2.11908	0.000775984	0.00251031
57730	ENSG00000196912	ANKRD36B	ankyrin repeat domain 36B	-2.17415	0.000801589	0.00258177
122622	ENSG00000185100	ADSS1	adenylosuccinate synthase 1	-2.16337	0.000815514	0.00261993
3177	ENSG00000174669	SLC29A2	solute carrier family 29 member 2	-2.42246	0.000847698	0.0026974
1281	ENSG00000168542	COL3A1	collagen type III alpha 1 chain	-2.03497	0.000853472	0.00271121
5865	ENSG00000169213	RAB3B	RAB3B, member RAS oncogene family	2.25977	0.000854453	0.00271368
6279	ENSG00000143546	S100A8	S100 calcium binding protein A8	-2.12387	0.000859136	0.0027207
26220	ENSG00000273032	DGCR5	DiGeorge syndrome critical region gene 5	-2.04427	0.000859343	0.0027207
7134	ENSG00000114854	TNNC1	troponin C1, slow skeletal and cardiac type	-2.5342	0.000868408	0.00274007
100129461	ENSG00000272142	LYRM4-AS1	LYRM4 antisense RNA 1	-2.33032	0.000872901	0.00274988
8362	ENSG00000273542	H4C12	H4 clustered histone 12	2.09615	0.000893383	0.00280429
8796	ENSG00000136155	SCEL	sciellin	-2.45702	0.000896518	0.00280976
118738	ENSG00000265763	ZNF488	zinc finger protein 488	-2.13938	0.000897036	0.00280991
79888	ENSG00000153395	LPCAT1	lysophosphatidylcholine acyltransferase 1	-2.61707	0.000902	0.00282187
130574	ENSG00000187123	LYPD6	LY6/PLAUR domain containing 6	-2.29371	0.000902187	0.00282187
56109	ENSG00000253731	PCDHGA6	protocadherin gamma subfamily A, 6	-2.38059	0.000906281	0.00283266
85442	ENSG00000171798	KNDC1	kinase non-catalytic C-lobe domain containing 1	-2.42081	0.000919202	0.00286289
54979	ENSG00000133328	PLAAT2	phospholipase A and acyltransferase 2	2.88362	0.000926546	0.00288101
8969	ENSG00000196787	H2AC11	H2A clustered histone 11	2.07258	0.00094414	0.00292334
1907	ENSG00000127129	EDN2	endothelin 2	2.54349	0.000945673	0.00292671
387849	ENSG00000174236	REP15	RAB15 effector protein	-2.2327	0.000987363	0.00302883
337	ENSG00000110244	APOA4	apolipoprotein A4	-2.31468	0.00100212	0.00306243
100874249	ENSG00000255867	DENND5B-AS1	DENND5B antisense RNA 1	-2.431	0.00102444	0.00311976
23639	ENSG00000129295	DNAAF11	dynein axonemal assembly factor 11	-2.20461	0.00103508	0.00314451
57715	ENSG00000095539	SEMA4G	semaphorin 4G	-2.21525	0.00104125	0.00316106
1674	ENSG00000175084	DES	desmin	-2.47954	0.00104344	0.00316502
10326	ENSG00000101307	SIRPB1	signal regulatory protein beta 1	-2.00824	0.00107419	0.00323949
64078	ENSG00000197506	SLC28A3	solute carrier family 28 member 3	2.83082	0.00107543	0.00324141
727758	ENSG00000263006	ROCK1P1	Rho associated coiled-coil containing protein kinase 1 pseudogene 1	2.08972	0.00109963	0.00329357
284434	ENSG00000188039	NWD1	NACHT and WD repeat domain containing 1	-2.52232	0.00109985	0.00329357
4621	ENSG00000109063	MYH3	myosin heavy chain 3	-2.09189	0.00110272	0.00329993
3960	ENSG00000171747	LGALS4	galectin 4	-2.32234	0.00110584	0.00330477
79733	ENSG00000129173	E2F8	E2F transcription factor 8	-2.01524	0.00110875	0.00331271
10396	ENSG00000124406	ATP8A1	ATPase phospholipid transporting 8A1	-2.07945	0.00112352	0.00334324
115361	ENSG00000162654	GBP4	guanylate binding protein 4	2.5233	0.00113008	0.00335745
283383	ENSG00000111452	ADGRD1	adhesion G protein-coupled receptor D1	2.69294	0.00116518	0.00344541
162494	ENSG00000141314	RHBDL3	rhomboid like 3	-2.49546	0.00116962	0.00345475
3882	ENSG00000108759	KRT32	keratin 32	2.3756	0.00120198	0.00352747
100287482	ENSG00000240204	SMKR1	small lysine rich protein 1	-2.31995	0.0012073	0.00353951
3557	ENSG00000136689	IL1RN	interleukin 1 receptor antagonist	2.7461	0.00122628	0.00357733
1767	ENSG00000039139	DNAH5	dynein axonemal heavy chain 5	2.06944	0.00123786	0.00360156
723972	ENSG00000259516	ANP32AP1	acidic nuclear phosphoprotein 32 family member A pseudogene 1	-2.22687	0.00125131	0.00363373
10791	ENSG00000168899	VAMP5	vesicle associated membrane protein 5	2.25594	0.00126161	0.00365699
79605	ENSG00000177614	PGBD5	piggyBac transposable element derived 5	2.31986	0.00127932	0.00370344
55784	ENSG00000140563	MCTP2	multiple C2 and transmembrane domain containing 2	-2.10012	0.00129436	0.00374287
64641	ENSG00000221818	EBF2	EBF transcription factor 2	2.25062	0.00129636	0.00374704
10343	ENSG00000130943	PKDREJ	polycystin family receptor for egg jelly	-2.21468	0.00131876	0.00380014
144481	ENSG00000246985	SOCS2-AS1	SOCS2 antisense RNA 1	2.3073	0.00135222	0.003883
138162	ENSG00000160345	C9orf116	chromosome 9 open reading frame 116	-2.15863	0.00135711	0.00389281
10863	ENSG00000042980	ADAM28	ADAM metallopeptidase domain 28	-2.03646	0.00138565	0.00395322
100750246	ENSG00000258777	HIF1A-AS1	HIF1A antisense RNA 1	-2.7007	0.0013903	0.0039648
100287042	ENSG00000263843	MIF4GD-DT	MIF4GD divergent transcript	-2.47591	0.00139809	0.00398357
55592	ENSG00000238105	GOLGA2P5	GOLGA2 pseudogene 5	-2.09491	0.00139853	0.00398394
171391	ENSG00000255284	LOC171391	uncharacterized LOC171391	-2.03554	0.00143044	0.00406504
100505696	ENSG00000224660	SH3BP5-AS1	SH3BP5 antisense RNA 1	-2.15772	0.00147145	0.00415318
401399	ENSG00000224940	PRRT4	proline rich transmembrane protein 4	-2.28567	0.00151201	0.00425313
56999	ENSG00000163638	ADAMTS9	ADAM metallopeptidase with thrombospondin type 1 motif 9	2.20684	0.00153511	0.0043062
56110	ENSG00000253485	PCDHGA5	protocadherin gamma subfamily A, 5	-2.23556	0.00158462	0.00442068
257177	ENSG00000188931	CFAP126	cilia and flagella associated protein 126	-2.14694	0.00159654	0.00444736
284297	ENSG00000179954	SSC5D	scavenger receptor cysteine rich family member with 5 domains	2.62008	0.00160715	0.00447407
345895	ENSG00000111834	RSPH4A	radial spoke head component 4A	-2.31565	0.00166935	0.00460842
55304	ENSG00000172296	SPTLC3	serine palmitoyltransferase long chain base subunit 3	-2.1635	0.00169061	0.00464807
284085	ENSG00000265480	KRT18P55	keratin 18 pseudogene 55	2.08461	0.00174062	0.0047576
441549	ENSG00000185267	CDNF	cerebral dopamine neurotrophic factor	-2.2288	0.00174637	0.00477021
4897	ENSG00000091129	NRCAM	neuronal cell adhesion molecule	2.74908	0.00176086	0.00480427
100289137	ENSG00000283486	FAM95C	family with sequence similarity 95 member C	-2.1231	0.00181971	0.00492777
7066	ENSG00000090534	THPO	thrombopoietin	2.26673	0.00183327	0.00495737
84795	ENSG00000119943	PYROXD2	pyridine nucleotide-disulphide oxidoreductase domain 2	-2.11647	0.00188707	0.00506758
22996	ENSG00000085831	TTC39A	tetratricopeptide repeat domain 39A	2.38081	0.00191419	0.00512791
8120	ENSG00000103723	AP3B2	adaptor related protein complex 3 subunit beta 2	2.13377	0.00193038	0.00516208
100652730	ENSG00000228705	LINC00659	long intergenic non-protein coding RNA 659	2.24939	0.00195262	0.00521291
100132057	ENSG00000231551	PDE4DIPP6	PDE4DIP pseudogene 6	2.02938	0.00196161	0.00523162
2152	ENSG00000117525	F3	coagulation factor III, tissue factor	-2.07014	0.0020762	0.00546663
83714	ENSG00000053702	NRIP2	nuclear receptor interacting protein 2	-2.16604	0.00208009	0.00547468
6547	ENSG00000100678	SLC8A3	solute carrier family 8 member A3	2.32662	0.00214686	0.00560464
257358	ENSG00000235172	LINC01366	long intergenic non-protein coding RNA 1366	2.09434	0.00215933	0.00563387
3782	ENSG00000143603	KCNN3	potassium calcium-activated channel subfamily N member 3	2.19639	0.00243443	0.00620225
346007	ENSG00000188107	EYS	eyes shut homolog	-2.01086	0.00255811	0.00646128
814	ENSG00000152495	CAMK4	calcium/calmodulin dependent protein kinase IV	2.17726	0.00257847	0.00650275
79767	ENSG00000102890	ELMO3	engulfment and cell motility 3	-2.08802	0.00266949	0.0066978
55224	ENSG00000143845	ETNK2	ethanolamine kinase 2	3.0243	0.00290627	0.0071971
3036	ENSG00000105509	HAS1	hyaluronan synthase 1	2.05949	0.00304249	0.00747055
80129	ENSG00000120262	CCDC170	coiled-coil domain containing 170	-2.02503	0.00307349	0.00753374
55016	ENSG00000145416	MARCHF1	membrane associated ring-CH-type finger 1	-2.39967	0.00307976	0.00754383
221935	ENSG00000146555	SDK1	sidekick cell adhesion molecule 1	2.12217	0.00308857	0.00756122
2970	ENSG00000277053	GTF2IP1	general transcription factor IIi pseudogene 1	-2.20006	0.00327949	0.00793454
10874	ENSG00000109255	NMU	neuromedin U	-2.09538	0.00332926	0.00802849
6768	ENSG00000149418	ST14	ST14 transmembrane serine protease matriptase	2.15941	0.0034135	0.00818831
79955	ENSG00000186862	PDZD7	PDZ domain containing 7	-2.10289	0.00348183	0.00832805
100506826	ENSG00000239523	MYLK-AS1	MYLK antisense RNA 1	-2.02957	0.00392035	0.00917758
4680	ENSG00000086548	CEACAM6	CEA cell adhesion molecule 6	-2.56417	0.00444331	0.0101747
2043	ENSG00000116106	EPHA4	EPH receptor A4	2.51345	0.004452	0.0101929
284353	ENSG00000179846	NKPD1	NTPase KAP family P-loop domain containing 1	2.371	0.00452515	0.0103263
3306	ENSG00000126803	HSPA2	heat shock protein family A (Hsp70) member 2	-2.07867	0.00475489	0.0107467
221002	ENSG00000198915	RASGEF1A	RasGEF domain family member 1A	-2.24866	0.00499991	0.0112332
641298	ENSG00000237296	SMG1P1	SMG1 pseudogene 1	2.24937	0.00528529	0.0117505
4069	ENSG00000090382	LYZ	lysozyme	-2.18575	0.00546105	0.0120803
8322	ENSG00000174804	FZD4	frizzled class receptor 4	2.07548	0.00629237	0.0135759
130367	ENSG00000163082	SGPP2	sphingosine-1-phosphate phosphatase 2	2.53398	0.00833122	0.0171277
2252	ENSG00000140285	FGF7	fibroblast growth factor 7	-2.04713	0.00952059	0.0191523
353497	ENSG00000130997	POLN	DNA polymerase nu	-2.01788	0.0132053	0.0251236
11262	ENSG00000079263	SP140	SP140 nuclear body protein	2.2407	0.0135226	0.0256238
6203	ENSG00000170889	RPS9	ribosomal protein S9	2.23382	0.0266069	0.0456637
