# Supplementary material for: Transcriptome insights into newcastle disease virus-mediated eradication of cholangiocarcinoma cells
Source: PLoS One. 2025 May 6;20(5):e0322307. doi: 10.1371/journal.pone.0322307 (PMC12054853; doi:10.1371/journal.pone.0322307)
Supplement: S3 Table — (XLSX) [file pone.0322307.s003.xlsx]

## Sheet: Sheet1
S3 Table. Hallmark pathway enrichment analysis in KKU-055 and KKU-100 CCA cells following treatment with NDV LaSota strain (adjusted p-value < 0.05)
KKU-055 CCA cells
No	Term	Overlap	p-value	adjusted p-value	SYMBOL
1	Interferon Gamma Response	66/200	6.41573e-65	2.88708e-63	LGALS3BP	CD40	CDKN1A	SAMD9L	SECTM1	TNFAIP3	UBE2L6	IFI35	IFIT1	IFIT3	IFIT2	OASL	IFIH1	DHX58	CASP4	TNFSF10	EPSTI1	JAK2	TRIM21	B2M	HERC6	IL15RA	BATF2	RSAD2	SP110	IL15	DDX58	HLA-A	PLSCR1	OAS2	IRF1	OAS3	IRF7	TRIM14	SERPING1	TXNIP	CMPK2	LAP3	IRF9	LY6E	C1R	MVP	NLRC5	DDX60	SAMHD1
2	Interferon Alpha Response	50/97	3.26455e-61	7.34524e-60	LGALS3BP	IFITM1	SAMD9L	UBE2L6	IFI35	IFIT3	IFIT2	OASL	IFIH1	LAMP3	DHX58	EPSTI1	TRIM21	B2M	HERC6	BATF2	RSAD2	SP110	IL15	PARP9	PLSCR1	ELF1	OAS1	IRF1	IRF7	CMPK2	TRIM14	TXNIP	NCOA7	LAP3	IRF9	LY6E	UBA7	SAMD9	GMPR	DDX60	USP18	HELZ2	GBP4	CD74	STAT2	MX1	EIF2AK2	ISG15	TDRD7
3	TNF-alpha Signaling via NF-kB	32/200	5.65369e-21	8.48054e-20	PTGER4	PPP1R15A	CDKN1A	CEBPB	SDC4	SERPINE1	TNFAIP3	AREG	IFIT2	IFIH1	ZFP36	JUNB	IL15RA	EGR1	JUN	EGR2	EGR3	DDX58	PLAUR	FOS	TRAF1	KLF4	KLF2	FOSL1	NR4A2	NR4A3	TNIP1	IRF1	BHLHE40	FOSB	MXD1	ATF3
4	Inflammatory Response	23/200	2.79611e-12	3.14562e-11	PTGER4	IL15RA	IFITM1	CD40	CDKN1A	CD82	IL15	SERPINE1	EBI3	PLAUR	EIF2AK2	NOD2	TNFRSF1B	CX3CL1	BST2	IRAK2	LAMP3	IRF1	TNFSF10	IRF7	MXD1	TLR3	LY6E
5	Hypoxia	21/200	1.4229e-10	1.28061e-09	PPP1R15A	JUN	CDKN1A	WSB1	SDC4	SERPINE1	PLAUR	CXCR4	TNFAIP3	FOS	ETS1	ISG20	BCAN	ZFP36	DPYSL4	NOCT	BHLHE40	HMOX1	ANGPTL4	ATF3	TGM2
6	Complement	20/200	9.36754e-10	7.02566e-09	CEBPB	APOBEC3F	ITGAM	KLK1	APOBEC3G	C1R	SERPINE1	FN1	PLAUR	TNFAIP3	CTSS	C3	PLSCR1	IRF1	CASP4	IRF7	SERPING1	LAP3	JAK2	LGMN
7	Apoptosis	16/161	4.99514e-08	3.21116e-07	PDGFRB	JUN	CDKN1A	EGR3	GPX3	NEDD9	ISG20	IRF1	CASP4	TNFSF10	TXNIP	PMAIP1	HMOX1	FAS	IGFBP6	ATF3
8	Allograft Rejection	16/200	9.78889e-07	5.50625e-06	CD74	CD40	NOS2	IL15	STAT1	HLA-A	ETS1	CTSS	WARS1	IRF7	FAS	IL12A	TLR6	JAK2	B2M	TLR3
9	IL-6/JAK/STAT3 Signaling	10/87	4.4761e-06	1.94027e-05	IL15RA	JUN	STAT1	IRF1	STAT2	EBI3	HMOX1	FAS	TNFRSF1B	IRF9
10	Epithelial Mesenchymal Transition	15/200	4.74287e-06	1.94027e-05	PDGFRB	OXTR	JUN	SDC4	IL15	IGFBP4	SERPINE1	COL12A1	FN1	PLAUR	TNFAIP3	AREG	THBS1	FAS	TGM2
11	p53 Pathway	15/200	4.74287e-06	1.94027e-05	PPP1R15A	JUN	ST14	CDKN1A	NOTCH1	CD82	DGKA	FOS	KLF4	TXNIP	HMOX1	FAS	NUPR1	MXD1	ATF3
12	Estrogen Response Early	14/200	2.14185e-05	7.4141e-05	KCNK5	EGR3	IGFBP4	FOS	NAV2	KLF4	AREG	PRSS23	KLK10	ELF1	BHLHE40	PMAIP1	JAK2	TGM2
13	Estrogen Response Late	14/200	2.14185e-05	7.4141e-05	KCNK5	ST14	EGR3	IGFBP4	FOS	KLF4	PRSS23	AREG	KLK10	ISG20	ZFP36	GJB3	JAK2	FGFR3
14	KRAS Signaling Up	12/200	0.000348106	0.00111891	PPP1R15A	PLAUR	CXCR4	TNFAIP3	CD37	ANGPTL4	TRAF1	KCNN4	TNFRSF1B	KLF4	ETS1	CTSS
15	Cholesterol Homeostasis	7/74	0.000421234	0.0012637	NIBAN1	PLSCR1	PLAUR	FBXO6	ATF3	CXCL16	LGMN
16	IL-2/STAT5 Signaling	11/199	0.00119221	0.0033531	MYO1E	PLSCR1	CDCP1	BHLHE40	TNFSF10	FLT3LG	TRAF1	MXD1	TNFRSF1B	GBP4	TGM2
17	TGF-beta Signaling	5/54	0.00310001	0.00820591	ACVR1	PPP1R15A	SERPINE1	JUNB	THBS1
18	mTORC1 Signaling	10/200	0.00404993	0.00963952	NIBAN1	PPP1R15A	CDKN1A	EGLN3	BHLHE40	PIK3R3	CXCR4	NUPR1	WARS1	LGMN
19	Coagulation	8/138	0.00407002	0.00963952	C3	C1R	SERPINE1	FN1	SERPING1	PRSS23	THBS1	LGMN
KKU-100 CCA cells
No	Term	Overlap	p-value	adjusted p-value	SYMBOL
1	TNF-alpha Signaling via NF-kB	88/200	1.78597e-39	8.92985e-38	BTG2	CDKN1A	TNFAIP8	BTG1	CD83	TNFAIP6	TNC	TNFAIP2	RNF19B	TNFAIP3	CXCL3	AREG	SLC2A6	ETS2	ICAM1	IFIH1	ZFP36	CCRL2	SLC16A6	OLR1	DENND5A	PHLDA1	DUSP4	MAP2K3	KDM6B	IL15RA	DDX58	SPHK1	TRAF1	F3	SERPINB8	GEM	IL1A	TUBB2A	IL23A	IRF1	NINJ1	SGK1	ATF3	CD44	BIRC2	HBEGF	BIRC3	PTGER4	PPP1R15A
2	E2F Targets	66/200	1.70755e-21	4.26887e-20	TOP2A	CDKN1A	MRE11	MCM7	DSCC1	CSE1L	BUB1B	BRCA1	MKI67	BRCA2	LMNB1	XPO1	ING3	MYBL2	NBN	LBR	DLGAP5	TMPO	RFC3	DCK	CIT	CDC25B	MMS22L	MSH2	ESPL1	MTHFD2	DEPDC1	TIMELESS	MCM3	MCM4	BIRC5	LUC7L3	KIF2C	MCM2	PCNA	CDCA3	PRKDC	SHMT1	SRSF1	CDCA8	HMMR	AURKA	RAD51AP1	POLD1	EXOSC8
3	G2-M Checkpoint	55/200	2.80421e-14	4.67369e-13	TOP2A	KIF11	MKI67	BRCA2	SMC2	KIF15	LMNB1	CHAF1A	XPO1	EXO1	PBK	NEK2	MYBL2	LBR	TMPO	KIF23	KNL1	CDC25B	CCNA2	RBL1	ESPL1	MCM3	BIRC5	KIF2C	MCM2	CUL5	SRSF1	TTK	HMMR	EFNA5	CENPA	SLC7A1	AURKA	CDC45	E2F1	RAD54L	E2F2	PLK4	GINS2	HSPA8	POLQ	UBE2C	PLK1	HMGA1	CDC7
4	Epithelial Mesenchymal Transition	51/200	5.63066e-12	7.03832e-11	ECM2	CXCL8	ITGB5	MCM7	TNC	TNFAIP3	LAMC2	ENO2	AREG	LOXL2	RGS4	GJA1	EFEMP2	BASP1	TGM2	TNFRSF12A	DST	IGFBP4	MMP1	MMP2	ITGA2	GEM	TGFBR3	SFRP1	LOX	GAS1	ITGA5	SCG2	CD44	LRRC15	LAMA2	PCOLCE2	HTRA1	CAPG	TNFRSF11B	SPP1	SPOCK1	IL32	JUN	GADD45B	GADD45A	FN1	INHBA	MFAP5	COL3A1
5	Interferon Gamma Response	50/200	1.98629e-11	1.98629e-10	CD40	CDKN1A	BTG1	TNFAIP6	TNFAIP2	TNFAIP3	IFI35	ICAM1	IL18BP	OASL	IFIH1	DHX58	CASP4	EPSTI1	CD38	UPP1	TRIM21	IL15RA	BATF2	RSAD2	DDX58	PLA2G4A	IFI27	MTHFD2	IRF1	PELI1	IRF7	VAMP5	CFB	IRF9	CD274	MARCHF1	PTGS2	USP18	HELZ2	SOCS1	GBP4	CD74	ISG15	TDRD7	NFKB1	PML	WARS1	ISG20	NFKBIA
6	Inflammatory Response	49/200	6.82322e-11	5.68602e-10	CD40	CDKN1A	BTG2	CSF3	CXCL8	CD82	TNFAIP6	ICAM1	BEST1	LAMP3	CCRL2	C3AR1	OLR1	BDKRB1	IL15RA	PTGIR	SPHK1	RHOG	TNFRSF1B	F3	EREG	IL1A	RNF144B	IRF1	IRF7	ITGA5	HBEGF	PTGER4	EBI3	PTAFR	LPAR1	SLC7A1	RASGRP1	RELA	SLC7A2	PIK3R5	HRH1	IRAK2	SLC31A2	CCL20	TNFRSF9	INHBA	NFKB1	NFKBIA	CXCL10
7	Apoptosis	39/161	8.23907e-09	5.88505e-08	TOP2A	CDKN1A	BTG2	SLC20A1	NEDD9	BCL10	BRCA1	ENO2	RELA	ERBB3	CASP4	PEA15	PMAIP1	HMOX1	CD38	IGFBP6	BNIP3L	JUN	EGR3	GADD45B	TNFRSF12A	GADD45A	IFNB1	MMP2	F2R	CDC25B	EREG	ISG20	TGFBR3	CYLD	IL1A	BMP2	DDIT3	IRF1	CTH	FAS	ATF3	CD44	BIRC3
8	Hypoxia	43/200	6.29841e-08	3.49912e-07	PPP1R15A	CDKN1A	BTG1	CXCR4	TNFAIP3	ENO2	ETS1	AKAP12	SELENBP1	LDHA	ZFP36	NFIL3	PHKG1	HAS1	NOCT	MXI1	CCN5	PGK1	PDK3	HMOX1	TGM2	CA12	IGFBP1	TPD52	BNIP3L	JUN	EDN2	TGFB3	AMPD3	CP	F3	ISG20	EFNA1	EFNA3	HOXB9	LOX	DDIT3	DDIT4	MAFF	ACKR3	ALDOC	S100A4	ATF3
9	mTORC1 Signaling	43/200	6.29841e-08	3.49912e-07	PPP1R15A	CDKN1A	BTG2	SHMT2	PIK3R3	CXCR4	DAPP1	SLC1A4	TMEM97	SLC1A5	AURKA	LDHA	NFIL3	PGK1	PHGDH	MAP2K3	NIBAN1	XBP1	G6PD	RRM2	IGFBP5	GOT1	IFRD1	PLK1	RPA1	ASNS	HSPE1	TUBA4A	WARS1	DHFR	MTHFD2	SCD	DDIT3	CTH	DDIT4	HMBS	MCM4	POLR3G	TRIB3	NUPR1	LGMN	NFKBIB	MCM2
10	Interferon Alpha Response	27/97	7.55037e-08	3.77519e-07	SAMD9	IFI35	TMEM140	USP18	OASL	HELZ2	IFIH1	LAMP3	DHX58	CCRL2	EPSTI1	TRIM21	GBP4	BATF2	CD74	RSAD2	ISG15	TDRD7	WARS1	ISG20	CXCL10	CXCL11	IFI27	IL7	IRF1	IRF7	IRF9
11	p53 Pathway	42/200	1.77916e-07	7.41315e-07	PPP1R15A	CDKN1A	BTG2	CSRNP2	STEAP3	BTG1	PCNA	CD82	ITGB4	RNF19B	SLC3A2	TM7SF3	SOCS1	CLCA2	HMOX1	EPS8L2	UPP1	TSPYL2	JAG2	PLK3	JUN	ST14	GADD45A	SPHK1	F2R	OSGIN1	ELP1	AEN	KLF4	IL1A	BMP2	KRT17	DDIT3	DDIT4	NINJ1	FAS	TRIB3	S100A4	NUPR1	MXD1	ATF3	HBEGF
12	KRAS Signaling Up	42/200	1.77916e-07	7.41315e-07	PPP1R15A	SPON1	FLT4	CXCR4	TNFAIP3	CROT	PTGS2	IL2RG	ETS1	HDAC9	CTSS	AKAP12	C3AR1	SPP1	TSPAN1	CCL20	GFPT2	ITGA2	ANXA10	ETV1	PDCD1LG2	INHBA	TRAF1	TNFRSF1B	KLF4	EREG	CXCL10	BMP2	MAFB	TSPAN13	ID2	PECAM1	CCSER2	F2RL1	ADAM8	LCP1	IL7R	TRIB2	CFB	HBEGF	SDCCAG8	BIRC3
13	Estrogen Response Late	41/200	4.8796e-07	1.87677e-06	TOP2A	KCNK5	SLC22A5	SERPINA1	SLC1A4	LAMC2	AREG	CELSR2	ZFP36	TRIM29	IMPA2	MDK	CCN5	ANXA9	PLK4	CA12	GINS2	XBP1	ST14	EGR3	OPN3	IGFBP4	TNNC1	NPY1R	ATP2B4	EMP2	CYP4F11	KLF4	KLK10	PRLR	ALDH3A2	ISG20	TSPAN13	ID2	NMU	KIF20A	SLC29A1	SGK1	SLC27A2	CD44	TJP3
14	Estrogen Response Early	39/200	3.35364e-06	1.19773e-05	KCNK5	SLC22A5	MAST4	WWC1	SLC1A1	RHOBTB3	SLC1A4	AREG	CELSR2	RASGRP1	TSKU	SLC7A2	AKAP1	IGF1R	UGCG	GJA1	SYNGR1	TBC1D30	CCN5	SLC39A6	PMAIP1	ANXA9	TGM2	CA12	XBP1	EGR3	OPN3	IGFBP4	KRT8	NPY1R	NAV2	KLF4	KLK10	TTC39A	TUBB2B	SYT12	SLC27A2	CD44	TJP3
15	IL-6/JAK/STAT3 Signaling	21/87	2.32962e-05	7.7654e-05	ACVRL1	IL15RA	JUN	TNFRSF12A	EBI3	CXCL3	TNFRSF1B	IL2RG	PIK3R5	CXCL10	CXCL11	HAX1	SOCS1	IL7	IRF1	CD38	HMOX1	FAS	A2M	IRF9	CD44
16	Mitotic Spindle	34/199	0.00021759	0.00067997	TOP2A	NEDD9	TTK	KIF11	BRCA2	PKD2	KIF15	LMNB1	AURKA	FGD6	NEK2	KNTC1	PCNT	MYH10	DLGAP5	DST	PLK1	KIF23	TUBA4A	NDC80	ANLN	CENPE	CLIP2	CENPF	DLG1	ESPL1	PRC1	CENPJ	KIF4A	ARHGEF3	CDK1	BIRC5	KIF2C	ARHGEF2
17	Complement	34/200	0.000239844	0.000705425	SERPINA1	ITGAM	DOCK9	TNFAIP3	CBLB	GATA3	LIPA	RASGRP1	CTSS	PIK3R5	GNG2	CSRP1	CASP4	OLR1	FYN	SH2B3	ACTN2	PRKCD	FN1	RHOG	PLA2G4A	SIRT6	APOA4	CP	F3	EHD1	MMP15	IRF1	MAFF	IRF7	CD46	CFB	LGMN	DGKH
18	IL-2/STAT5 Signaling	32/199	0.000964493	0.00267915	CD83	CAPG	SLC1A5	IGF1R	IL1RL1	SOCS1	NFIL3	GLIPR2	SCN9A	SPP1	LRRC8C	DENND5A	PHLDA1	GBP4	TGM2	GABARAPL1	XBP1	BATF3	GADD45B	TNFRSF9	PTCH1	PRAF2	FLT3LG	TRAF1	TNFRSF1B	CXCL10	BMP2	P2RX4	MAFF	MXD1	CD44	SLC29A2
19	Hedgehog Signaling	9/36	0.00391035	0.0100238	ACHE	ADGRG1	DPYSL2	PTCH1	HEY2	NRCAM	SCG2	ETS2	PML
20	Apical Junction	30/200	0.00400953	0.0100238	COL17A1	CD274	IRS1	ITGB4	AMIGO2	WNK4	PIK3R3	NEXN	PARD6G	TNFRSF11B	LAMC2	ADRA1B	PKD1	ICAM1	CDH4	CDH3	MDK	RAC2	SIRPA	SPEG	MYH10	GAMT	LAMB3	ACTN2	ITGA2	MMP2	TRAF1	DLG1	ZYX	PECAM1
21	UV Response Dn	23/144	0.00507618	0.0120861	FZD2	IGFBP5	IRS1	LPAR1	ATP2B4	PIK3R3	F3	SLC7A1	NFKB1	IGF1R	RUNX1	RGS4	TGFBR3	GJA1	DLG1	COL3A1	EFEMP1	DBP	ID1	SNAI2	FYN	CDON	BMPR1A
22	Coagulation	22/138	0.00617952	0.0140444	SERPINA1	MMP1	PROS1	MMP2	ITGA2	F12	CFI	HTRA1	FN1	CRIP2	F3	CSRP1	MMP15	CTSK	MAFF	PECAM1	OLR1	FYN	A2M	CFB	RAPGEF3	LGMN
23	TGF-beta Signaling	11/54	0.00800984	0.0174127	PPP1R15A	BMP2	SLC20A1	HDAC1	SMURF1	ID2	NOG	ID1	LTBP2	SMAD6	BMPR1A
24	Allograft Rejection	28/200	0.0132577	0.0276202	ACHE	AARS1	CD40	DYRK3	CAPG	BCL10	BRCA1	IL2RG	ETS1	HDAC9	CTSS	ICAM1	SOCS1	IL12A	TPD52	CD74	RPS9	GALNT1	F2R	INHBA	WARS1	EREG	IL7	ELF4	IRF7	HCLS1	FAS	ABCE1
25	Apical Surface	9/44	0.0153285	0.0306571	CRYBG1	RTN4RL1	GAS1	BRCA1	GATA3	EFNA5	IL2RG	RHCG	EPHB4
[truncated: 43 more columns]
