# Supplementary material for: Transcriptome insights into newcastle disease virus-mediated eradication of cholangiocarcinoma cells
Source: PLoS One. 2025 May 6;20(5):e0322307. doi: 10.1371/journal.pone.0322307 (PMC12054853; doi:10.1371/journal.pone.0322307)
Supplement: S4 Table — (XLSX) [file pone.0322307.s004.xlsx]

## Sheet: Sheet1
S4 Table. Hub gene prediction in KKU-055 and KKU-100 CCA cells following treatment with NDV LaSota strain
1. Genes with the same expression pattern in KKU-055 and KKU-100 cells, ranked by Betweenness, Closeness, Degree, Maximal Clique Centrality (MCC), and Maximum Neighborhood Component (MNC) method
No.	Betweenness		Closeness		Degree		MCC		MNC
	SYMBOL	Score	SYMBOL	Score	SYMBOL	Score	SYMBOL	Score	SYMBOL	Score
1	IRF1	1220.7	IRF1	62.0833	IRF1	42	DDX58	21798431216	IRF1	42
2	JUN	1065.39	JUN	57.4167	IRF7	33	IRF7	21798391129	DDX58	33
3	ITGAM	979.9	IRF7	57.25	DDX58	33	USP18	21798342720	IRF7	32
4	CD40	560.265	DDX58	56.9167	JUN	32	RSAD2	21798322561	JUN	32
5	IRF7	519.916	IFIH1	54.4167	IFIH1	29	ISG15	21798283848	IFIH1	29
6	DDX58	483.398	IFI35	53.0833	IFI35	28	OASL	21798201984	IFI35	28
7	EGR1	471.649	ITGAM	52.1667	ISG15	24	IFIH1	21714966134	ISG15	24
8	IFIH1	426.353	CD40	51.1667	RSAD2	23	DHX58	21714881046	GBP1	23
9	FOSL1	368.006	OASL	50.6667	GBP1	23	IRF9	21714739368	DHX58	23
10	IFI35	355.112	EGR1	50.6667	DHX58	23	GBP1	21199530294	OASL	23
2. Genes exclusively altered in KKU-055 cells, ranked by Betweenness, Closeness, Degree, MCC, and MNC method
No.	Betweenness		Closeness		Degree		MCC		MNC
	SYMBOL	Score	SYMBOL	Score	SYMBOL	Score	SYMBOL	Score	SYMBOL	Score
1	STAT1	1833.33	STAT1	76.25	STAT1	56	IFIT3	4.64977e+21	STAT1	56
2	FOS	1755.11	MX1	69.3333	MX1	44	OAS2	4.64977e+21	IFIT3	44
3	THBS1	873.329	IFIT3	69.25	IFIT3	44	XAF1	4.64977e+21	MX1	43
4	SERPINE1	851.785	OAS2	69	OAS1	43	HERC6	4.64977e+21	OAS1	43
5	JAK2	538.767	OAS1	68.6667	OAS2	43	OAS3	4.64977e+21	OAS2	43
6	MX1	508.48	IFIT1	67.75	IFIT1	42	OAS1	4.64977e+21	PARP9	41
7	APOL6	474.559	XAF1	67.6667	PARP9	41	IFIT1	4.64977e+21	XAF1	41
8	IL15	434.871	PARP9	66.2667	XAF1	41	MX1	4.64977e+21	IFIT1	41
9	XAF1	416.997	STAT2	66.0833	IFIT2	38	IFIT2	4.64977e+21	IFIT2	38
10	RNF213	399.83	UBE2L6	63.95	STAT2	38	PARP9	4.64977e+21	STAT2	38
3. Genes exclusively altered in KKU-100 cells, ranked by Betweenness, Closeness, Degree, MCC, and MNC method
No.	Betweenness		Closeness		Degree		MCC		MNC
	SYMBOL	Score	SYMBOL	Score	SYMBOL	Score	SYMBOL	Score	SYMBOL	Score
1	CALML4	80581.3	CDK1	550.767	CDK1	172	CCNA2	6.37971e+72	CDK1	170
2	HSPA8	55204.4	BRCA1	547.3	BRCA1	165	EXO1	6.37971e+72	BRCA1	164
3	HDAC1	54418.1	RAD51	520.533	RAD51	147	BIRC5	6.37971e+72	RAD51	147
4	NFKB1	52275.4	CCNB1	520.133	CCNB1	147	KIF4A	6.37971e+72	TOP2A	146
5	FYN	45174.5	TOP2A	517.6	TOP2A	146	PBK	6.37971e+72	CCNB1	145
6	CD44	44564.7	AURKA	514.133	EXO1	142	CDK1	6.37971e+72	EXO1	142
7	CDK1	41443	PLK1	511.667	CCNA2	141	KIF2C	6.37971e+72	CCNA2	141
8	BRCA1	39406	CCNA2	510.55	PLK1	139	CENPF	6.37971e+72	PLK1	137
9	ANLN	31518.6	NFKB1	507.3	KIF11	137	TOP2A	6.37971e+72	BUB1B	135
10	NFKBIA	30730.8	BUB1B	503.617	BUB1B	136	NUF2	6.37971e+72	AURKA	135
